# Supplementary material for: An ancestral transmembrane transcription factor couples cell envelope regulation and the SOS response in Caulobacter crescentus
Source: PLoS Genet. 2026 Jul 15;22(7):e1011986. doi: 10.1371/journal.pgen.1011986 (PMC13384398; doi:10.1371/journal.pgen.1011986)
Supplement: S1 Dataset — (XLSX) [file pgen.1011986.s001.xlsx]

## Sheet: README
Field	Value
Title	Peak annotation with MACS2 stats, summits, GFF mapping, and COG categories
File	peak_annotation_with_COG_V3.xlsx
Generated	2025-09-24 15:38:17
Coordinate system	1-based inclusive (GFF-style). MACS2 narrowPeak (0-based) was converted during annotation.
Genome/annotation	From NA1000_genome.gff3 (gene/locus_tag/product used for mapping).
Summit column	summit_pos = start + peak (absolute genomic position). NA when MACS2 peak = -1.
MACS2 fields	name, score, signalValue, pValue (−log10), qValue (−log10), raw_pvalue, raw_qvalue, peak (offset).
ChIPseeker fields	annotation, distanceToTSS, geneId, geneSymbol (when available).
Genome fields	locus_tag, product (from GFF3). display_name prefers geneSymbol > locus_tag > geneId.
COG fields	COG_category (letter), protein_name, query (from COG.xlsx).
Chromosome column	chr = contig/sequence name matching GFF3/FASTA.
Width	end - start + 1 (since 1-based).
Counts: total peaks	596
Counts: peaks with summits	596
Counts: peaks with locus_tag	596
Counts: peaks with COG match	471
Sheet SUMMITS	Contains 596 1-bp summit coordinates annotated to nearest TSS (strand-aware).

## Sheet: COLUMNS
Column	Description
chr	Chromosome/contig
start	Peak start (1-based inclusive)
end	Peak end (1-based inclusive)
width	Peak width in bp
strand	Unified strand from annotation (may be '*')
annotation	Genomic context from ChIPseeker
geneId	Identifier used by ChIPseeker/TxDb (may be gene name or ID)
geneSymbol	Gene symbol if available
display_name	Convenience label: geneSymbol > locus_tag > geneId
distanceToTSS	Distance to nearest TSS (bp; negative = upstream/promoter, positive = downstream/intragenic)
name	MACS2 peak name
score	MACS2 score
signalValue	MACS2 enrichment metric
pValue	MACS2 −log10(p-value)
qValue	MACS2 −log10(q-value, FDR)
raw_pvalue	p-value (10^(−pValue))
raw_qvalue	q-value (10^(−qValue))
peak	Summit offset from peak start (MACS2), −1 if undefined
summit_pos	Absolute summit coordinate (1-based), NA if no summit
locus_tag	Locus tag from GFF3
product	Product/description from GFF3 if present
COG_category	COG functional category (letter)
protein_name	COG protein name
query	COG query/accession
geneChr	Gene chromosome
geneStart	Gene start
geneEnd	Gene end
geneStrand	Gene strand
geneLength	Gene length
strand_1	Strand duplicate 1
strand_2	Strand duplicate 2
transcriptId	Transcript ID

## Sheet: PEAKS
chr	start	end	width	strand	annotation	geneId	geneSymbol	display_name	distanceToTSS	name	score	signalValue	pValue	qValue	raw_pvalue	raw_qvalue	peak	summit_pos	locus_tag	product	COG_category	protein_name	query	geneChr	geneStart	geneEnd	geneStrand	geneLength	strand_1	strand_2	transcriptId
NC_011916.1	3378356	3378928	573	*	Promoter	CCNA_03217		CCNA_03217	0	WT_bam_peak_463	79120	20.3183	7918.68	7912.08	0	0	289	3378645	CCNA_03217		K	TetR-family transcriptional regulator	YP_002518590.1	1	3377955	3378587	2	633	*	*	CCNA_03217
NC_011916.1	1073390	1073934	545	*	Promoter	CCNA_00992		CCNA_00992	0	WT_bam_peak_207	53051	17.8267	5309.6	5305.14	0	0	271	1073661	CCNA_00992		S	hypothetical protein	YP_002516365.1	1	1072625	1073638	2	1014	*	*	CCNA_00992
NC_011916.1	2859001	2859609	609	*	Promoter	CCNA_02703		CCNA_02703	0	WT_bam_peak_388	24974	12.8805	2501.4	2497.45	0	0	302	2859303	CCNA_02703		S	5-hydroxyisourate hydrolase	YP_002518076.1	1	2858762	2859109	2	348	*	*	CCNA_02703
NC_011916.1	3046530	3047144	615	*	Promoter	CCNA_02895		CCNA_02895	0	WT_bam_peak_416	22025	11.4024	2206.41	2202.53	0	0	274	3046804	CCNA_02895		P	TonB-dependent receptor	YP_002518268.1	1	3043535	3046756	2	3222	*	*	CCNA_02895
NC_011916.1	763759	764320	562	*	Promoter	CCNA_00706		CCNA_00706	0	WT_bam_peak_157	19409	10.4597	1944.73	1940.95	0	0	296	764055	CCNA_00706			hypothetical protein	YP_002516079.1	1	763590	764003	2	414	*	*	CCNA_00706
NC_011916.1	3303324	3303891	568	*	Promoter	CCNA_03149		CCNA_03149	0	WT_bam_peak_454	14255	9.18089	1429.22	1425.59	0	0	275	3303599	CCNA_03149		G	beta-glucosidase/beta-xylosidase	YP_002518522.1	1	3303709	3306129	1	2421	*	*	CCNA_03149
NC_011916.1	351971	352572	602	*	Promoter	CCNA_00340		CCNA_00340	0	WT_bam_peak_71	13808	7.8533	1384.46	1380.85	0	0	283	352254	CCNA_00340		F	succinyl-CoA synthetase beta chain	YP_002515715.1	1	352434	353633	1	1200	*	*	CCNA_00340
NC_011916.1	3085655	3086199	545	*	Promoter	CCNA_02923		CCNA_02923	0	WT_bam_peak_421	9815	7.64231	985.032	981.585	0	0	262	3085917	CCNA_02923		P	TonB-dependent receptor	YP_002518296.1	1	3082765	3085839	2	3075	*	*	CCNA_02923
NC_011916.1	559469	560047	579	*	Promoter	CCNA_00539		CCNA_00539	0	WT_bam_peak_119	8203	6.31238	823.681	820.305	0	0	263	559732	CCNA_00539		G	salicylate hydroxylase	YP_002515912.1	1	558249	559709	2	1461	*	*	CCNA_00539
NC_011916.1	2822371	2822886	516	*	Promoter	CCNA_02669		CCNA_02669	0	WT_bam_peak_386	5701	5.69457	573.457	570.189	0	0	254	2822625	CCNA_02669		S	DUF3422 family protein	YP_002518042.1	1	2821311	2822591	2	1281	*	*	CCNA_02669
NC_011916.1	945639	946137	499	*	Promoter	CCNA_00867		CCNA_00867	0	WT_bam_peak_194	5295	5.39368	532.772	529.527	0	0	248	945887	CCNA_00867		-	hypothetical protein	YP_002516240.1	1	946004	946492	1	489	*	*	CCNA_00867
NC_011916.1	1119332	1119844	513	*	Promoter	CCNA_01030		CCNA_01030	0	WT_bam_peak_212	3463	4.55189	349.485	346.348	0	0	267	1119599	CCNA_01030		M	peptidyl-prolyl cis-trans isomerase	YP_002516403.1	1	1118884	1119501	2	618	*	*	CCNA_01030
NC_011916.1	435524	436244	721	*	Promoter	CCNA_00425		CCNA_00425	0	WT_bam_peak_85	3511	4.18087	354.261	351.121	0	0	413	435937	CCNA_00425			hypothetical protein	YP_002515800.1	1	435633	436094	2	462	*	*	CCNA_00425
NC_011916.1	2867749	2868432	684	*	Promoter	CCNA_02708		CCNA_02708	-113	WT_bam_peak_390	2502	3.9185	253.269	250.242	5.3827e-254	5.72796e-251	240	2867989	CCNA_02708		K	Rrf2 family protein	YP_002518081.1	1	2868545	2868976	1	432	*	*	CCNA_02708
NC_011916.1	2862034	2862632	599	*	Promoter	CCNA_R0064		CCNA_R0064	0	WT_bam_peak_389	2257	3.74115	228.683	225.7	2.07491e-229	1.99526e-226	257	2862291	CCNA_R0064					1	2862298	2862374	2	77	*	*	rna-CCNA_R0064
NC_011916.1	3214660	3215256	597	*	Promoter	CCNA_03062		CCNA_03062	0	WT_bam_peak_441	2447	3.73724	247.743	244.722	1.80717e-248	1.89671e-245	236	3214896	CCNA_03062		M	cell wall hydrolase family protein	YP_002518435.1	1	3213796	3214908	2	1113	*	*	CCNA_03062
NC_011916.1	1724439	1724895	457	*	Promoter	CCNA_01603		CCNA_01603	0	WT_bam_peak_285	2211	3.70737	224.096	221.124	8.01678e-225	7.51623e-222	222	1724661	CCNA_01603		E	aspartate aminotransferase	YP_002516976.1	1	1723294	1724496	2	1203	*	*	CCNA_01603
NC_011916.1	3041013	3041490	478	*	Promoter	CCNA_02893		CCNA_02893	573	WT_bam_peak_415	2224	3.6913	225.387	222.412	4.10204e-226	3.87258e-223	218	3041231	CCNA_02893		G	beta-xylosidase/alpha-L-arabinofuranosidase	YP_002518266.1	1	3040378	3042063	2	1686	*	*	CCNA_02893
NC_011916.1	3882483	3883058	576	*	Promoter	CCNA_03717		CCNA_03717	0	WT_bam_peak_563	2797	3.67287	282.776	279.71	1.67494e-283	1.94984e-280	262	3882745	CCNA_03717		L	ribonuclease D	YP_002519090.1	1	3881992	3882609	2	618	*	*	CCNA_03717
NC_011916.1	3797771	3798781	1011	*	Promoter	CCNA_03639		CCNA_03639	47	WT_bam_peak_547	2059	3.59337	208.852	205.914	1.40605e-209	1.21899e-206	211	3797982	CCNA_03639		C	ferredoxin, 2Fe-2s	YP_002519012.1	1	3798508	3798828	2	321	*	*	CCNA_03639
NC_011916.1	1061325	1061795	471	*	Promoter	mucR1		CCNA_00982	0	WT_bam_peak_206	1987	3.49137	201.632	198.716	2.33346e-202	1.92309e-199	239	1061564	CCNA_00982		K	ROS/MUCR transcriptional regulator MucR1	YP_002516355.1	1	1061622	1062050	1	429	*	*	mucR1
NC_011916.1	4038164	4038567	404	*	Promoter	qor		CCNA_03875	778	WT_bam_peak_594	2763	3.47242	279.399	276.337	3.99025e-280	4.60257e-277	214	4038378	CCNA_03875		C	quinone oxidoreductase	YP_002519248.1	1	4037386	4038351	1	966	*	*	qor
NC_011916.1	3058655	3059088	434	*	Promoter	CCNA_02902		CCNA_02902	0	WT_bam_peak_418	1750	3.35268	177.905	175.068	1.24451e-178	8.55067e-176	197	3058852	CCNA_02902		G	xylan alpha-1,2-glucuronosidase	YP_002518275.1	1	3056617	3058752	2	2136	*	*	CCNA_02902
NC_011916.1	3294096	3294642	547	*	Promoter	CCNA_R0183		CCNA_R0183	0	WT_bam_peak_453	1814	3.34419	184.331	181.469	4.66659e-185	3.39625e-182	246	3294342	CCNA_R0183					1	3294320	3294566	1	247	*	*	rna-CCNA_R0183
NC_011916.1	180852	181390	539	*	Promoter	CCNA_00169		CCNA_00169	0	WT_bam_peak_41	2421	3.34302	245.176	242.16	6.66807e-246	6.91831e-243	303	181155	CCNA_00169		G	hypothetical protein	YP_002515544.1	1	181379	182917	1	1539	*	*	CCNA_00169
NC_011916.1	1485578	1486865	1288	*	Promoter	CCNA_01371		CCNA_01371	0	WT_bam_peak_261	1753	3.33891	178.221	175.383	6.01174e-179	4.14e-176	500	1486078	CCNA_01371		-	hypothetical protein	YP_002516744.1	1	1486421	1486729	2	309	*	*	CCNA_01371
NC_011916.1	472806	474124	1319	*	Promoter	CCNA_00460		CCNA_00460	0	WT_bam_peak_92	2059	3.28802	208.865	205.927	1.36458e-209	1.18304e-206	357	473163	CCNA_00460			hypothetical protein	YP_002515835.1	1	473245	473400	1	156	*	*	CCNA_00460
NC_011916.1	787762	788177	416	*	Exon (mutL/mutL, exon 1 of 1)	mutL		CCNA_00731	1097	WT_bam_peak_161	1768	3.28273	179.655	176.811	2.21309e-180	1.54525e-177	228	787990	CCNA_00731		L	DNA mismatch repair protein mutL	YP_002516104.1	1	787361	789274	2	1914	*	*	mutL
NC_011916.1	1317830	1318231	402	*	Promoter	CCNA_01194		CCNA_01194	0	WT_bam_peak_249	1662	3.2809	169.013	166.214	9.7051e-170	6.10942e-167	206	1318036	CCNA_01194		HP	TonB-dependent receptor SucA	YP_002516567.1	1	1315500	1317953	2	2454	*	*	CCNA_01194
NC_011916.1	673604	674360	757	*	Promoter	cheY		CCNA_00628	0	WT_bam_peak_139	1782	3.27961	181.13	178.28	7.4131e-182	5.24807e-179	372	673976	CCNA_00628		T	chemotaxis protein cheY	YP_002516001.1	1	673388	673771	2	384	*	*	cheY
NC_011916.1	1912245	1913287	1043	*	Promoter	CCNA_01784		CCNA_01784	0	WT_bam_peak_296	1570	3.20489	159.774	157.007	1.68267e-160	9.84011e-158	192	1912437	CCNA_01784			hypothetical protein	YP_002517157.1	1	1912227	1912619	2	393	*	*	CCNA_01784
NC_011916.1	455223	455644	422	*	Promoter	CCNA_00451		CCNA_00451	0	WT_bam_peak_88	1898	3.19769	192.731	189.841	1.8578e-193	1.44212e-190	213	455436	CCNA_00451		P	TonB-dependent receptor	YP_002515826.1	1	455598	458639	1	3042	*	*	CCNA_00451
NC_011916.1	892654	893161	508	*	Promoter	CCNA_00830		CCNA_00830	0	WT_bam_peak_183	1632	3.19749	166.064	163.276	8.62979e-167	5.29663e-164	277	892931	CCNA_00830		G	beta-galactosidase	YP_002516203.1	1	892954	894603	1	1650	*	*	CCNA_00830
NC_011916.1	3198158	3199095	938	*	Promoter	cpaA		CCNA_03042	0	WT_bam_peak_439	1549	3.188	157.745	154.984	1.79887e-158	1.03753e-155	660	3198818	CCNA_03042		OU	pilus assembly prepilin peptidase CpaA	YP_002518415.1	1	3197836	3198348	2	513	*	*	cpaA
NC_011916.1	3792127	3792667	541	*	Promoter	CCNA_R0082		CCNA_R0082	0	WT_bam_peak_546	1529	3.17111	155.726	152.973	1.87932e-156	1.06414e-153	194	3792321	CCNA_R0082					1	3792331	3792407	2	77	*	*	rna-CCNA_R0082
NC_011916.1	382297	383121	825	*	Promoter	CCNA_00365		CCNA_00365	0	WT_bam_peak_75	1800	3.15016	182.945	180.089	1.13501e-183	8.14704e-181	250	382547	CCNA_00365		E	ornithine decarboxylase	YP_002515740.1	1	381396	382655	2	1260	*	*	CCNA_00365
NC_011916.1	771965	774298	2334	*	Promoter	CCNA_00718		CCNA_00718	0	WT_bam_peak_159	1951	3.03944	198.024	195.117	9.46237e-199	7.63836e-196	1532	773497	CCNA_00718		V	CAAX abortive infection protease	YP_002516091.1	1	771887	772783	2	897	*	*	CCNA_00718
NC_011916.1	3056110	3056623	514	*	Promoter	CCNA_02901		CCNA_02901	0	WT_bam_peak_417	1262	2.93888	128.923	126.263	1.19399e-129	5.45758e-127	255	3056365	CCNA_02901		T	methyl-accepting chemotaxis protein	YP_002518274.1	1	3054695	3056206	2	1512	*	*	CCNA_02901
NC_011916.1	3247530	3247961	432	*	Promoter	CCNA_03096		CCNA_03096	0	WT_bam_peak_447	1299	2.93475	132.635	129.964	2.31739e-133	1.08643e-130	203	3247733	CCNA_03096		HP	TonB-dependent receptor	YP_002518469.1	1	3245189	3247684	2	2496	*	*	CCNA_03096
NC_011916.1	581845	582359	515	*	Promoter	CCNA_R0008		CCNA_R0008	0	WT_bam_peak_122	1359	2.92968	138.614	135.922	2.4322e-139	1.19674e-136	297	582142	CCNA_R0008					1	582032	582108	1	77	*	*	rna-CCNA_R0008
NC_011916.1	920290	920889	600	*	Promoter	CCNA_03943		CCNA_03943	0	WT_bam_peak_191	1311	2.92321	133.805	131.128	1.56675e-134	7.44732e-132	362	920652	CCNA_03943			hypothetical protein	YP_009020515.1	1	920475	920636	1	162	*	*	CCNA_03943
NC_011916.1	2086243	2086762	520	*	Promoter	CCNA_R0152		CCNA_R0152	0	WT_bam_peak_309	1239	2.91776	126.578	123.928	2.64241e-127	1.18032e-124	208	2086451	CCNA_R0152					1	2086425	2086939	1	515	*	*	rna-CCNA_R0152
NC_011916.1	691570	692363	794	*	Promoter	CCNA_00639		CCNA_00639	0	WT_bam_peak_142	1316	2.90021	134.289	131.611	5.14044e-135	2.44906e-132	268	691838	CCNA_00639		U	FhaC-family hemolysin activation/secretion protein	YP_002516012.1	1	690126	691751	2	1626	*	*	CCNA_00639
NC_011916.1	756965	757444	480	*	Promoter	CCNA_R0116		CCNA_R0116	0	WT_bam_peak_154	1106	2.76981	113.238	110.645	5.78096e-114	2.26464e-111	237	757202	CCNA_R0116					1	757024	757263	2	240	*	*	rna-CCNA_R0116
NC_011916.1	852165	853841	1677	*	Promoter	fixK		CCNA_00789	0	WT_bam_peak_176	1229	2.73651	125.544	122.9	2.85759e-126	1.25893e-123	299	852464	CCNA_00789		K	hypoxia transcriptional regulator FixK	YP_002516162.1	1	852873	853523	2	651	*	*	fixK
NC_011916.1	1026027	1027037	1011	*	Promoter	CCNA_00949		CCNA_00949	0	WT_bam_peak_203	1045	2.73619	107.066	104.502	8.59014e-108	3.14775e-105	282	1026309	CCNA_00949			hypothetical protein	YP_002516322.1	1	1026741	1026965	1	225	*	*	CCNA_00949
NC_011916.1	1422895	1423548	654	*	Promoter	CCNA_01297		CCNA_01297	0	WT_bam_peak_255	1036	2.72775	106.188	103.628	6.48634e-107	2.35505e-104	363	1423258	CCNA_01297		J	23S rRNA Gm2251 methyltransferase	YP_002516670.1	1	1422154	1422990	2	837	*	*	CCNA_01297
NC_011916.1	1498175	1498621	447	*	Promoter	CCNA_01382		CCNA_01382	0	WT_bam_peak_263	1023	2.71508	104.876	102.321	1.33045e-105	4.77529e-103	197	1498372	CCNA_01382		IQ	long-chain-fatty-acid--CoA ligase	YP_002516755.1	1	1498487	1500238	1	1752	*	*	CCNA_01382
NC_011916.1	4031790	4032184	395	*	Promoter	parA		CCNA_03869	121	WT_bam_peak_592	1553	2.71438	158.15	155.387	7.07946e-159	4.10204e-156	211	4032001	CCNA_03869		D	chromosome partitioning protein ParA	YP_002519242.1	1	4031502	4032305	2	804	*	*	parA
NC_011916.1	152428	152861	434	*	Promoter	chlI		CCNA_00139	0	WT_bam_peak_33	1104	2.68074	113.091	110.499	8.10961e-114	3.16957e-111	233	152661	CCNA_00139		O	magnesium chelatase subunit ChlI-like ATPase	YP_002515514.1	1	150993	152600	2	1608	*	*	chlI
NC_011916.1	76000	76491	492	*	Promoter	CCNA_R0001		CCNA_R0001	0	WT_bam_peak_19	1124	2.66697	115.033	112.432	9.2683e-116	3.69828e-113	255	76255	CCNA_R0001					1	76150	76225	1	76	*	*	rna-CCNA_R0001
NC_011916.1	485553	486155	603	*	Promoter	CCNA_00470		CCNA_00470	0	WT_bam_peak_100	1785	2.65887	181.404	178.554	3.94457e-182	2.79254e-179	287	485840	CCNA_00470			O-antigen polymerase	YP_002515843.1	1	484789	486132	2	1344	*	*	CCNA_00470
NC_011916.1	1104398	1104905	508	*	Promoter	CCNA_01020		CCNA_01020	-23	WT_bam_peak_210	958	2.65174	98.4069	95.8798	3.91832e-99	1.31886e-96	307	1104705	CCNA_01020		K	LacI-family transcriptional regulator	YP_002516393.1	1	1103332	1104375	2	1044	*	*	CCNA_01020
NC_011916.1	3278527	3279893	1367	*	Promoter	ctrA		CCNA_03130	0	WT_bam_peak_450	1023	2.64564	104.885	102.33	1.30317e-105	4.67735e-103	1156	3279683	CCNA_03130		K	cell cycle response regulator CtrA	YP_002518503.1	1	3278952	3279647	2	696	*	*	ctrA
NC_011916.1	2665899	2666360	462	*	Promoter	CCNA_02515		CCNA_02515	0	WT_bam_peak_361	900	2.59263	92.5092	90.0143	3.09599e-93	9.67609e-91	208	2666107	CCNA_02515		S	TPR repeat/SEL1 family protein	YP_002517888.1	1	2665716	2665994	2	279	*	*	CCNA_02515
NC_011916.1	1188235	1190203	1969	*	Promoter	CCNA_01084		CCNA_01084	0	WT_bam_peak_229	1238	2.56894	126.475	123.827	3.34965e-127	1.48936e-124	931	1189166	CCNA_01084		-	hypothetical protein	YP_002516457.1	1	1188873	1190108	1	1236	*	*	CCNA_01084
NC_011916.1	1056711	1057408	698	*	Promoter	CCNA_00977		CCNA_00977	0	WT_bam_peak_205	893	2.54161	91.8029	89.3123	1.57435e-92	4.87192e-90	573	1057284	CCNA_00977		L	transposase, IS4/5 family	YP_002516350.1	1	1057369	1057779	1	411	*	*	CCNA_00977
NC_011916.1	409106	409610	505	*	Promoter	CCNA_R0201		CCNA_R0201	0	WT_bam_peak_80	926	2.53079	95.174	92.6636	6.69885e-96	2.1697e-93	248	409354	CCNA_R0201					1	409219	409296	1	78	*	*	rna-CCNA_R0201
NC_011916.1	2984716	2985109	394	*	Promoter	CCNA_02830		CCNA_02830	0	WT_bam_peak_409	822	2.5124	84.7267	82.2777	1.87629e-85	5.27594e-83	201	2984917	CCNA_02830		E	DNA repair protein RadC	YP_002518203.1	1	2984967	2985137	1	171	*	*	CCNA_02830
NC_011916.1	583860	584242	383	*	Promoter	CCNA_00566		CCNA_00566	-319	WT_bam_peak_123	871	2.50607	89.5882	87.1106	2.58107e-90	7.75175e-88	195	584055	CCNA_00566		M	mannonate dehydratase	YP_002515939.1	1	582330	583541	2	1212	*	*	CCNA_00566
NC_011916.1	3785241	3787020	1780	*	Promoter	CCNA_03631		CCNA_03631	0	WT_bam_peak_544	951	2.48748	97.6243	95.1008	2.3752e-98	7.92866e-96	1292	3786533	CCNA_03631			hypothetical protein	YP_002519004.1	1	3786985	3787089	1	105	*	*	CCNA_03631
NC_011916.1	3230389	3230889	501	*	Promoter	CCNA_03082		CCNA_03082	0	WT_bam_peak_444	794	2.48284	81.9252	79.4943	1.18796e-82	3.20406e-80	279	3230668	CCNA_03082		-	hypothetical protein	YP_002518455.2	1	3229845	3230597	2	753	*	*	CCNA_03082
NC_011916.1	713190	713703	514	*	Promoter	CCNA_00658		CCNA_00658	-174	WT_bam_peak_146	823	2.48261	84.7646	82.3154	1.71949e-85	4.83727e-83	216	713406	CCNA_00658		L	5-methylcytosine-specific restriction enzyme MRR	YP_002516031.1	1	713877	714920	1	1044	*	*	CCNA_00658
NC_011916.1	3578551	3578969	419	*	Promoter	CCNA_03906		CCNA_03906	0	WT_bam_peak_506	921	2.48255	94.6794	92.1724	2.09218e-95	6.72357e-93	216	3578767	CCNA_03906			UrcA family protein	YP_008877626.1	1	3578916	3579269	1	354	*	*	CCNA_03906
NC_011916.1	3028599	3029002	404	*	Promoter	CCNA_02880		CCNA_02880	0	WT_bam_peak_413	783	2.47018	80.7356	78.3142	1.83823e-81	4.85065e-79	221	3028820	CCNA_02880		S	terminase-like family protein	YP_002518253.3	1	3027016	3028719	2	1704	*	*	CCNA_02880
NC_011916.1	3431558	3431998	441	*	Promoter	CCNA_03263		CCNA_03263	0	WT_bam_peak_474	894	2.46883	91.9459	89.4547	1.13266e-92	3.50994e-90	196	3431754	CCNA_03263		P	TonB-dependent receptor	YP_002518636.1	1	3431964	3434777	1	2814	*	*	CCNA_03263
NC_011916.1	1430981	1431746	766	*	Promoter	CCNA_01304		CCNA_01304	0	WT_bam_peak_256	864	2.46584	88.9189	86.4449	1.20531e-89	3.59005e-87	202	1431183	CCNA_01304			hypothetical protein	YP_002516677.2	1	1431129	1431329	1	201	*	*	CCNA_01304
NC_011916.1	842133	842551	419	*	Promoter	CCNA_R0015		CCNA_R0015	0	WT_bam_peak_174	842	2.46528	86.735	84.2742	1.84077e-87	5.31863e-85	253	842386	CCNA_R0015					1	842304	842378	1	75	*	*	rna-CCNA_R0015
NC_011916.1	3781156	3781776	621	*	Promoter	CCNA_R0079		CCNA_R0079	0	WT_bam_peak_543	920	2.46082	94.5864	92.0803	2.59179e-95	8.31189e-93	410	3781566	CCNA_R0079					1	3781365	3781500	1	136	*	*	rna-CCNA_R0079
NC_011916.1	199587	200326	740	*	Promoter	CCNA_00185		CCNA_00185	0	WT_bam_peak_42	852	2.46057	87.7567	85.2901	1.75106e-88	5.12743e-86	216	199803	CCNA_00185		P	TonB-dependent receptor	YP_002515560.1	1	197285	199810	2	2526	*	*	CCNA_00185
NC_011916.1	3874219	3874727	509	*	Promoter	CCNA_03706		CCNA_03706	0	WT_bam_peak_561	929	2.43852	95.4462	92.9342	3.57932e-96	1.16359e-93	211	3874430	CCNA_03706		O	Hsp20 family protein	YP_002519079.1	1	3874686	3875114	1	429	*	*	CCNA_03706
NC_011916.1	681681	682103	423	*	Promoter	CCNA_00635		CCNA_00635	0	WT_bam_peak_140	801	2.41689	82.5931	80.1571	2.55211e-83	6.96466e-81	211	681892	CCNA_00635		T	CHASE2 membrane receptor	YP_002516008.2	1	682056	683531	1	1476	*	*	CCNA_00635
NC_011916.1	3353583	3353982	400	*	Promoter	CCNA_03191		CCNA_03191	0	WT_bam_peak_457	770	2.41672	79.4861	77.0752	3.26513e-80	8.41008e-78	195	3353778	CCNA_03191		T	PAS-family GGDEF/EAL family protein	YP_002518564.1	1	3351427	3353673	2	2247	*	*	CCNA_03191
NC_011916.1	3488298	3488902	605	*	Promoter	CCNA_03313		CCNA_03313	0	WT_bam_peak_485	905	2.41672	93.0272	90.5297	9.39291e-94	2.95325e-91	228	3488526	CCNA_03313			hypothetical protein	YP_002518685.1	1	3487939	3488355	2	417	*	*	CCNA_03313
NC_011916.1	1253838	1254217	380	*	Promoter	CCNA_01149		CCNA_01149	0	WT_bam_peak_242	732	2.41528	75.6579	73.273	2.19837e-76	5.33335e-74	179	1254017	CCNA_01149		P	TonB-dependent outer membrane receptor	YP_002516522.1	1	1251371	1254007	2	2637	*	*	CCNA_01149
NC_011916.1	1213599	1214025	427	*	Promoter	CCNA_01109		CCNA_01109	0	WT_bam_peak_235	709	2.38995	73.3573	70.9903	4.39238e-74	1.02259e-71	204	1213803	CCNA_01109		S	conserved hypothetical cytosolic protein	YP_002516482.1	1	1213981	1215771	1	1791	*	*	CCNA_01109
NC_011916.1	3505612	3506791	1180	*	Promoter	CCNA_03324		CCNA_03324	0	WT_bam_peak_488	806	2.38293	83.0923	80.653	8.08537e-84	2.22331e-81	276	3505888	CCNA_03324		-	hypothetical protein	YP_002518696.1	1	3505687	3506115	2	429	*	*	CCNA_03324
NC_011916.1	1906684	1907079	396	*	Promoter	CCNA_01779		CCNA_01779	0	WT_bam_peak_295	698	2.37728	72.2173	69.8581	6.06317e-73	1.38644e-70	240	1906924	CCNA_01779			hypothetical protein	YP_002517152.3	1	1906529	1906798	2	270	*	*	CCNA_01779
NC_011916.1	1175677	1176458	782	*	Promoter	CCNA_R0025		CCNA_R0025	0	WT_bam_peak_227	723	2.36352	74.72	72.3425	1.90546e-75	4.54465e-73	352	1176029	CCNA_R0025					1	1175968	1176304	1	337	*	*	rna-CCNA_R0025
NC_011916.1	1443002	1444327	1326	*	Promoter	rpoA		CCNA_01330	0	WT_bam_peak_258	786	2.34471	81.0563	78.6329	8.78416e-82	2.32863e-79	338	1443340	CCNA_01330		K	DNA-directed RNA polymerase alpha chain	YP_002516703.1	1	1444254	1445270	1	1017	*	*	rpoA
NC_011916.1	2945592	2946260	669	*	Promoter	CCNA_02788		CCNA_02788	0	WT_bam_peak_402	665	2.33928	68.8389	66.5059	1.44911e-69	3.11961e-67	325	2945917	CCNA_02788		K	Xre-family transcriptional regulator	YP_002518161.1	1	2945506	2945736	2	231	*	*	CCNA_02788
NC_011916.1	1187136	1187979	844	*	Promoter	CCNA_01083		CCNA_01083	251	WT_bam_peak_228	929	2.33567	95.4691	92.9568	3.39547e-96	1.10459e-93	279	1187415	CCNA_01083		L	HATPase superfamily protein	YP_002516456.1	1	1186885	1188876	1	1992	*	*	CCNA_01083
NC_011916.1	634857	635407	551	*	Promoter	CCNA_03887		CCNA_03887	0	WT_bam_peak_130	651	2.31805	67.4569	65.1344	3.49221e-68	7.33838e-66	236	635093	CCNA_03887		-	hypothetical protein	YP_008877602.1	1	635047	635673	1	627	*	*	CCNA_03887
NC_011916.1	3418487	3418857	371	*	Promoter	CCNA_03249		CCNA_03249	0	WT_bam_peak_471	663	2.31019	68.6369	66.306	2.30728e-69	4.94311e-67	194	3418681	CCNA_03249		M	TonB-dependent receptor	YP_002518622.1	1	3418740	3421262	1	2523	*	*	CCNA_03249
NC_011916.1	494720	495338	619	*	Promoter	CCNA_00478		CCNA_00478	0	WT_bam_peak_102	690	2.30581	71.4184	69.0657	3.81593e-72	8.59607e-70	358	495078	CCNA_00478			hypothetical protein	YP_002515851.1	1	494406	495143	2	738	*	*	CCNA_00478
NC_011916.1	2177232	2178037	806	*	Promoter	CCNA_02034		CCNA_02034	0	WT_bam_peak_317	649	2.30491	67.2605	64.9395	5.48909e-68	1.14948e-65	557	2177789	CCNA_02034		C	luciferase-like monooxygenase	YP_002517407.1	1	2177948	2178961	1	1014	*	*	CCNA_02034
NC_011916.1	445026	446219	1194	*	Promoter	CCNA_00438		CCNA_00438	0	WT_bam_peak_86	707	2.29231	73.1032	70.738	7.88497e-74	1.8281e-71	261	445287	CCNA_00438			hypothetical protein	YP_002515813.2	1	444889	445200	2	312	*	*	CCNA_00438
NC_011916.1	2938112	2938536	425	*	Promoter	CCNA_02780		CCNA_02780	-19	WT_bam_peak_399	760	2.28988	78.4869	76.0826	3.25912e-79	8.26799e-77	160	2938272	CCNA_02780			hypothetical protein	YP_002518153.1	1	2938555	2939340	1	786	*	*	CCNA_02780
NC_011916.1	708009	708571	563	*	Promoter	CCNA_R0009		CCNA_R0009	0	WT_bam_peak_144	637	2.28301	66.0574	63.746	8.76193e-67	1.79473e-64	297	708306	CCNA_R0009					1	708218	708312	1	95	*	*	rna-CCNA_R0009
NC_011916.1	900615	901124	510	*	Promoter	fljN		CCNA_00835	0	WT_bam_peak_186	655	2.26921	67.8309	65.5061	1.47605e-68	3.11817e-66	292	900907	CCNA_00835		N	flagellin FljN	YP_002516208.1	1	901034	901855	1	822	*	*	fljN
NC_011916.1	1491549	1492624	1076	*	Promoter	CCNA_01377		CCNA_01377	0	WT_bam_peak_262	603	2.26749	62.6307	60.3497	2.34045e-63	4.46992e-61	326	1491875	CCNA_01377			hypothetical protein	YP_002516750.2	1	1492093	1492239	2	147	*	*	CCNA_01377
NC_011916.1	2520726	2521469	744	*	Promoter	CCNA_02377		CCNA_02377	0	WT_bam_peak_346	599	2.26327	62.2727	59.9958	5.33703e-63	1.00972e-60	519	2521245	CCNA_02377			hypothetical protein	YP_002517750.2	1	2520520	2521242	2	723	*	*	CCNA_02377
NC_011916.1	3854659	3856096	1438	*	Promoter	CCNA_03688		CCNA_03688	0	WT_bam_peak_556	710	2.26301	73.4113	71.0439	3.87882e-74	9.03858e-72	204	3854863	CCNA_03688		K	AsnC-family transcriptional regulator	YP_002519061.1	1	3854292	3854765	2	474	*	*	CCNA_03688
NC_011916.1	2973542	2974386	845	*	Promoter	CCNA_02816		CCNA_02816	0	WT_bam_peak_404	601	2.26269	62.4642	60.1856	3.434e-63	6.52229e-61	439	2973981	CCNA_02816			hypothetical protein	YP_002518189.1	1	2973537	2973908	2	372	*	*	CCNA_02816
NC_011916.1	170542	171126	585	*	Promoter	CCNA_00161		CCNA_00161	0	WT_bam_peak_36	822	2.25966	84.7436	82.2944	1.80468e-85	5.07692e-83	286	170828	CCNA_00161			hypothetical protein	YP_002515536.1	1	170951	171577	1	627	*	*	CCNA_00161
NC_011916.1	2577510	2577920	411	*	Promoter	CCNA_02436		CCNA_02436	0	WT_bam_peak_353	589	2.2506	61.2035	58.9373	6.25893e-62	1.15531e-59	196	2577706	CCNA_02436			hypothetical protein	YP_002517809.2	1	2577082	2577531	2	450	*	*	CCNA_02436
NC_011916.1	458365	458737	373	*	Exon (CCNA_00451/CCNA_00451, exon 1 of 1)	CCNA_00452		CCNA_00452	1120	WT_bam_peak_89	683	2.24809	70.7217	68.3739	1.89802e-71	4.22766e-69	218	458583	CCNA_00452		G	N-acetylglucosamine-6-phosphate deacetylase	YP_002515827.1	1	458721	459857	2	1137	*	*	CCNA_00452
NC_011916.1	242588	243267	680	*	Promoter	CCNA_00224		CCNA_00224	0	WT_bam_peak_53	640	2.24248	66.369	64.0551	4.27563e-67	8.80846e-65	241	242829	CCNA_00224		H	TonB-dependent receptor protein	YP_002515599.1	1	240648	242693	2	2046	*	*	CCNA_00224
NC_011916.1	1291336	1291802	467	*	Promoter	CCNA_01170		CCNA_01170	0	WT_bam_peak_245	582	2.24216	60.4948	58.2348	3.20037e-61	5.82371e-59	232	1291568	CCNA_01170		P	TonB-dependent receptor	YP_002516543.1	1	1288710	1291355	2	2646	*	*	CCNA_01170
NC_011916.1	996093	996586	494	*	Promoter	CCNA_00919		CCNA_00919	0	WT_bam_peak_201	575	2.23371	59.7893	57.5356	1.62443e-60	2.9134e-58	204	996297	CCNA_00919			hypothetical protein	YP_002516292.1	1	996243	996467	1	225	*	*	CCNA_00919
NC_011916.1	3676346	3676813	468	*	Promoter	coxB		CCNA_03518	0	WT_bam_peak_529	678	2.2216	70.2412	67.8981	5.73852e-71	1.26445e-68	235	3676581	CCNA_03518		C	cytochrome c oxidase polypeptide II coxB	YP_002518891.2	1	3675514	3676443	2	930	*	*	coxB
NC_011916.1	901804	902361	558	*	Promoter	fljO		CCNA_00836	0	WT_bam_peak_187	607	2.21808	62.9902	60.7055	1.02282e-63	1.97015e-61	176	901980	CCNA_00836		N	flagellin FljO	YP_002516209.1	1	902191	903012	1	822	*	*	fljO
NC_011916.1	1081054	1081744	691	*	Promoter	CCNA_R0126		CCNA_R0126	0	WT_bam_peak_208	558	2.2126	58.0399	55.8018	9.12221e-59	1.57834e-56	204	1081258	CCNA_R0126					1	1080923	1081336	2	414	*	*	rna-CCNA_R0126
NC_011916.1	1566330	1567646	1317	*	Promoter	CCNA_01453		CCNA_01453	0	WT_bam_peak_273	559	2.20819	58.2159	55.9766	6.08275e-59	1.05536e-56	1121	1567451	CCNA_01453		S	electron transport complex I subunit, NADH-ubiquinone oxidoreductase	YP_002516826.1	1	1566524	1566829	1	306	*	*	CCNA_01453
NC_011916.1	4732	5723	992	*	Promoter	CCNA_00007		CCNA_00007	0	WT_bam_peak_4	745	2.20759	76.961	74.5672	1.09396e-77	2.70894e-75	682	5414	CCNA_00007		J	SSU ribosomal protein S20P	YP_002515382.2	1	4960	5235	1	276	*	*	CCNA_00007
NC_011916.1	1950991	1951402	412	*	Promoter	btuB		CCNA_01826	0	WT_bam_peak_301	544	2.19571	56.6552	54.4307	2.21208e-57	3.70937e-55	252	1951243	CCNA_01826		P	vitamin B12 transporter BtuB	YP_002517199.1	1	1951298	1953250	1	1953	*	*	btuB
NC_011916.1	3495844	3496228	385	*	Promoter	dnaE2		CCNA_03317	20	WT_bam_peak_486	540	2.19149	56.3111	54.0901	4.8854e-57	8.12643e-55	202	3496046	CCNA_03317		L	DNA polymerase III alpha subunit DnaE2/ImuC	YP_002518689.1	1	3492997	3496248	2	3252	*	*	dnaE2
NC_011916.1	3534575	3535265	691	*	Promoter	CCNA_03355		CCNA_03355	0	WT_bam_peak_494	633	2.189	65.7003	63.3918	1.99388e-66	4.05695e-64	222	3534797	CCNA_03355		E	Dipeptidyl aminopeptidase/acylaminoacyl peptidase	YP_002518727.1	1	3533132	3535117	2	1986	*	*	CCNA_03355
NC_011916.1	3110224	3110663	440	*	Promoter	flmF		CCNA_02950	334	WT_bam_peak_428	537	2.18727	55.9679	53.7501	1.07671e-56	1.77787e-54	209	3110433	CCNA_02950		H	Protoporphyrinogen oxidase-related protein	YP_002518323.1	1	3109890	3111152	1	1263	*	*	flmF
NC_011916.1	370025	371397	1373	*	Promoter	CCNA_00354		CCNA_00354	0	WT_bam_peak_73	613	2.1785	63.6571	61.3664	2.20242e-64	4.3013e-62	180	370205	CCNA_00354		S	NlpC/P60 CHAP domain amidase protein	YP_002515729.1	1	370445	371152	1	708	*	*	CCNA_00354
NC_011916.1	2940270	2940898	629	*	Promoter	CCNA_02782		CCNA_02782	0	WT_bam_peak_401	648	2.17805	67.1476	64.8275	7.11869e-68	1.48765e-65	293	2940563	CCNA_02782			hypothetical protein	YP_002518155.1	1	2939969	2940454	2	486	*	*	CCNA_02782
NC_011916.1	2656185	2656608	424	*	Promoter	CCNA_02506		CCNA_02506	0	WT_bam_peak_360	520	2.16615	54.2641	52.0653	5.44377e-55	8.60399e-53	187	2656372	CCNA_02506			transposase/integrase-related peptide	YP_002517879.1	1	2656074	2656214	2	141	*	*	CCNA_02506
NC_011916.1	332986	333432	447	*	Promoter	CCNA_00318		CCNA_00318	0	WT_bam_peak_68	616	2.15302	63.9156	61.6224	1.21451e-64	2.38561e-62	191	333177	CCNA_00318		-	hypothetical protein	YP_002515693.2	1	333179	334138	1	960	*	*	CCNA_00318
NC_011916.1	2408717	2409058	342	*	Promoter	CCNA_02256		CCNA_02256	0	WT_bam_peak_336	497	2.1366	51.9142	49.7377	1.21843e-52	1.82936e-50	170	2408887	CCNA_02256		P	Mg2+ transporter mgtE	YP_002517629.3	1	2407281	2408750	2	1470	*	*	CCNA_02256
NC_011916.1	1246802	1247735	934	*	Promoter	CCNA_01142		CCNA_01142	0	WT_bam_peak_241	508	2.13547	53.0398	50.8535	9.12431e-54	1.4012e-51	266	1247068	CCNA_01142			hypothetical protein	YP_002516515.1	1	1246920	1247396	1	477	*	*	CCNA_01142
NC_011916.1	1564795	1565296	502	*	Promoter	CCNA_R0036		CCNA_R0036	0	WT_bam_peak_272	490	2.12793	51.2381	49.0684	5.77963e-52	8.5428e-50	288	1565083	CCNA_R0036					1	1564876	1564950	1	75	*	*	rna-CCNA_R0036
NC_011916.1	3708061	3708454	394	*	Promoter	CCNA_03549		CCNA_03549	0	WT_bam_peak_535	548	2.11283	57.0649	54.8367	8.61192e-58	1.45646e-55	205	3708266	CCNA_03549		P	TonB-dependent receptor	YP_002518922.1	1	3705742	3708144	2	2403	*	*	CCNA_03549
NC_011916.1	3415633	3416000	368	*	Promoter	CCNA_03248		CCNA_03248	0	WT_bam_peak_470	504	2.0884	52.6238	50.4409	2.37794e-53	3.62326e-51	205	3415838	CCNA_03248		M	TonB-dependent receptor	YP_002518621.1	1	3415868	3418381	1	2514	*	*	CCNA_03248
NC_011916.1	3698819	3699550	732	*	Promoter	CCNA_03542		CCNA_03542	0	WT_bam_peak_532	510	2.08736	53.2183	51.0308	6.04923e-54	9.31537e-52	298	3699117	CCNA_03542			hypothetical protein	YP_002518915.1	1	3698905	3699468	1	564	*	*	CCNA_03542
NC_011916.1	1231147	1231634	488	*	Promoter	CCNA_01125		CCNA_01125	0	WT_bam_peak_237	458	2.08593	47.9833	45.841	1.0392e-48	1.44212e-46	179	1231326	CCNA_01125		L	Ribonuclease H-like superfamily	YP_002516498.1	1	1230748	1231227	2	480	*	*	CCNA_01125
NC_011916.1	3527840	3528853	1014	*	Promoter	CCNA_03348		CCNA_03348	0	WT_bam_peak_492	522	2.08061	54.4865	52.2863	3.26212e-55	5.17249e-53	768	3528608	CCNA_03348		-	CHAP domain-containing protein	YP_002518720.1	1	3528025	3528981	1	957	*	*	CCNA_03348
NC_011916.1	894856	895223	368	*	Promoter	CCNA_00831		CCNA_00831	352	WT_bam_peak_184	484	2.07087	50.6633	48.4984	2.1712e-51	3.17395e-49	209	895065	CCNA_00831		G	alpha-glucosidase	YP_002516204.1	1	894504	897455	1	2952	*	*	CCNA_00831
NC_011916.1	770728	771155	428	*	Promoter	CCNA_03927		CCNA_03927	0	WT_bam_peak_158	614	2.07056	63.6944	61.4035	2.02116e-64	3.94912e-62	189	770917	CCNA_03927			hypothetical protein	YP_009020499.1	1	770798	771094	2	297	*	*	CCNA_03927
NC_011916.1	498910	499355	446	*	Promoter	CCNA_R0007		CCNA_R0007	0	WT_bam_peak_103	486	2.07012	50.803	48.6371	1.57398e-51	2.30622e-49	168	499078	CCNA_R0007					1	499085	499174	2	90	*	*	rna-CCNA_R0007
NC_011916.1	3413320	3413829	510	*	Promoter	CCNA_03246		CCNA_03246	0	WT_bam_peak_469	481	2.06432	50.2811	48.1194	5.2348e-51	7.59626e-49	240	3413560	CCNA_03246		S	DUF2332 family protein	YP_002518619.2	1	3412371	3413435	2	1065	*	*	CCNA_03246
NC_011916.1	1534607	1536297	1691	*	Promoter	hemA		CCNA_01417	0	WT_bam_peak_266	483	2.05839	50.4788	48.3156	3.32047e-51	4.83504e-49	209	1534816	CCNA_01417		H	5-aminolevulinic acid synthase	YP_002516790.1	1	1534788	1536014	1	1227	*	*	hemA
NC_011916.1	872019	872488	470	*	Promoter	CCNA_00807		CCNA_00807	0	WT_bam_peak_181	461	2.05173	48.2877	46.1431	5.15585e-49	7.19283e-47	227	872246	CCNA_00807		J	ribonuclease P protein component	YP_002516180.1	1	871633	872082	2	450	*	*	CCNA_00807
NC_011916.1	947803	948515	713	*	Exon (CCNA_00869/CCNA_00869, exon 1 of 1)	CCNA_03889		CCNA_03889	1056	WT_bam_peak_195	460	2.04418	48.2151	46.0711	6.09397e-49	8.48985e-47	194	947997	CCNA_03889		-	hypothetical protein	YP_008877604.2	1	946747	947268	1	522	*	*	CCNA_03889
NC_011916.1	4032459	4032858	400	*	Promoter	gidB		CCNA_03870	87	WT_bam_peak_593	651	2.04277	67.5071	65.1845	3.111e-68	6.53883e-66	202	4032661	CCNA_03870		J	methyltransferase GidB	YP_002519243.1	1	4032295	4032945	2	651	*	*	gidB
NC_011916.1	3121838	3122202	365	*	Promoter	CCNA_02965		CCNA_02965	29	WT_bam_peak_430	439	2.04059	46.0579	43.9366	8.75185e-47	1.15718e-44	163	3122001	CCNA_02965		M	CwlJ-family cell wall hydrolase family protein	YP_002518338.1	1	3120990	3122231	2	1242	*	*	CCNA_02965
NC_011916.1	482763	483173	411	*	Promoter	CCNA_00469		CCNA_00469	281	WT_bam_peak_98	980	2.03934	100.552	98.0157	2.80543e-101	9.64495e-99	210	482973	CCNA_00469		M	GT1-family glycosyltransferase	YP_002515842.2	1	482231	483454	2	1224	*	*	CCNA_00469
NC_011916.1	314188	314718	531	*	Promoter	CCNA_00300		CCNA_00300	0	WT_bam_peak_66	436	2.0369	45.7667	43.6481	1.7112e-46	2.24854e-44	233	314421	CCNA_00300		E	glyoxalase superfamily protein	YP_002515675.2	1	313978	314385	2	408	*	*	CCNA_00300
NC_011916.1	478500	479908	1409	*	Promoter	CCNA_00466		CCNA_00466	0	WT_bam_peak_95	966	2.03275	99.2232	96.6931	5.98136e-100	2.02722e-97	654	479154	CCNA_00466			GT4 PimA-like glycosyltransferase	YP_002515839.1	1	479191	480435	1	1245	*	*	CCNA_00466
NC_011916.1	2568469	2568855	387	*	Promoter	CCNA_R0058		CCNA_R0058	0	WT_bam_peak_352	447	2.0292	46.832	44.7019	1.47231e-47	1.98655e-45	165	2568634	CCNA_R0058					1	2568658	2568733	2	76	*	*	rna-CCNA_R0058
NC_011916.1	2727372	2728278	907	*	Promoter	CCNA_02576		CCNA_02576	0	WT_bam_peak_369	414	2.02681	43.5566	41.4619	2.77588e-44	3.45223e-42	332	2727704	CCNA_02576		F	phosphoribosylamidoimidazole-succinocarboxamide synthase	YP_002517949.1	1	2727918	2728676	1	759	*	*	CCNA_02576
NC_011916.1	683358	683740	383	*	Promoter	CCNA_00636		CCNA_00636	0	WT_bam_peak_141	453	2.02635	47.4549	45.3182	3.50833e-48	4.80618e-46	155	683513	CCNA_00636		-	hypothetical protein	YP_002516009.1	1	683537	684388	1	852	*	*	CCNA_00636
NC_011916.1	2266437	2266753	317	*	Promoter	CCNA_02116		CCNA_02116	0	WT_bam_peak_326	405	2.01414	42.6308	40.5464	2.33991e-43	2.84184e-41	162	2266599	CCNA_02116			hypothetical protein	YP_002517489.1	1	2265728	2266525	2	798	*	*	CCNA_02116
NC_011916.1	178989	179420	432	*	Promoter	CCNA_00167		CCNA_00167	0	WT_bam_peak_39	555	1.99098	57.8219	55.5864	1.50695e-58	2.59179e-56	183	179172	CCNA_00167		T	metallophosphatase family protein	YP_002515542.1	1	179311	180120	1	810	*	*	CCNA_00167
NC_011916.1	2890878	2891478	601	*	Promoter	CCNA_02728		CCNA_02728	0	WT_bam_peak_393	399	1.98978	42.0189	39.9411	9.57414e-43	1.14525e-40	140	2891018	CCNA_02728			hypothetical protein	YP_002518101.1	1	2891107	2891412	1	306	*	*	CCNA_02728
NC_011916.1	2938977	2939440	464	*	Promoter	CCNA_02781		CCNA_02781	0	WT_bam_peak_400	461	1.98428	48.2495	46.1052	5.62989e-49	7.84874e-47	265	2939242	CCNA_02781			hypothetical protein	YP_002518154.1	1	2939350	2939946	1	597	*	*	CCNA_02781
NC_011916.1	745095	745431	337	*	Promoter	CCNA_00688		CCNA_00688	0	WT_bam_peak_152	399	1.98235	42.0346	39.9568	9.23422e-43	1.10459e-40	172	745267	CCNA_00688		S	hypothetical protein	YP_002516061.1	1	743786	745096	2	1311	*	*	CCNA_00688
NC_011916.1	3184620	3185338	719	*	Promoter	CCNA_03029		CCNA_03029	0	WT_bam_peak_438	381	1.98036	40.2018	38.1431	6.28348e-41	7.19283e-39	199	3184819	CCNA_03029		M	3-deoxy-manno-octulosonate cytidylyltransferase	YP_002518402.1	1	3183958	3184695	2	738	*	*	CCNA_03029
NC_011916.1	2692074	2692535	462	*	Promoter	CCNA_02543		CCNA_02543	0	WT_bam_peak_365	375	1.97192	39.6037	37.5511	2.49058e-40	2.81125e-38	193	2692267	CCNA_02543		J	LSU ribosomal protein L33P	YP_002517916.1	1	2692233	2692400	1	168	*	*	CCNA_02543
NC_011916.1	975519	976136	618	*	Promoter	CCNA_00896		CCNA_00896	0	WT_bam_peak_200	382	1.97122	40.2989	38.2394	5.02458e-41	5.76235e-39	382	975901	CCNA_00896			hypothetical protein	YP_002516269.1	1	975549	975920	2	372	*	*	CCNA_00896
NC_011916.1	2889613	2890037	425	*	Promoter	CCNA_02726		CCNA_02726	0	WT_bam_peak_392	381	1.9666	40.2186	38.1597	6.04505e-41	6.92309e-39	158	2889771	CCNA_02726		S	gamma carbonic anhydrase family protein	YP_002518099.1	1	2889287	2889817	2	531	*	*	CCNA_02726
NC_011916.1	2743052	2743750	699	*	Promoter	CCNA_02594		CCNA_02594	0	WT_bam_peak_370	382	1.9661	40.2729	38.2136	5.33458e-41	6.11505e-39	460	2743512	CCNA_02594		O	heat shock endopeptidase HtpX	YP_002517967.1	1	2742178	2743128	2	951	*	*	CCNA_02594
NC_011916.1	410110	410564	455	*	Promoter	CCNA_00393		CCNA_00393	0	WT_bam_peak_81	405	1.96577	42.5929	40.5094	2.55329e-43	3.09457e-41	222	410332	CCNA_00393		K	RNA polymerase sigma factor	YP_002515768.1	1	409326	410552	2	1227	*	*	CCNA_00393
NC_011916.1	300607	301054	448	*	Promoter	CCNA_00289		CCNA_00289	0	WT_bam_peak_65	434	1.96467	45.5883	43.4717	2.58048e-46	3.3752e-44	270	300877	CCNA_00289			hypothetical protein	YP_002515664.2	1	300549	300797	2	249	*	*	CCNA_00289
NC_011916.1	519677	520655	979	*	Promoter	CCNA_00504		CCNA_00504	0	WT_bam_peak_109	431	1.95917	45.2586	43.1454	5.51315e-46	7.15484e-44	694	520371	CCNA_00504		J	23S rRNA methyltransferase	YP_002515877.1	1	519729	520193	2	465	*	*	CCNA_00504
NC_011916.1	2604491	2605133	643	*	Promoter	CCNA_02462		CCNA_02462	137	WT_bam_peak_356	363	1.95503	38.4186	36.3795	3.81417e-39	4.1735e-37	262	2604753	CCNA_02462		S	YbjQ family protein	YP_002517835.1	1	2604354	2604671	1	318	*	*	CCNA_02462
NC_011916.1	1676544	1676901	358	*	Promoter	CCNA_01560		CCNA_01560	-13	WT_bam_peak_284	360	1.95081	38.1247	36.0887	7.50412e-39	8.15267e-37	209	1676753	CCNA_01560		H	phosphoenolpyruvate carboxylase	YP_002516933.1	1	1676914	1679643	1	2730	*	*	CCNA_01560
NC_011916.1	292070	293295	1226	*	Promoter	CCNA_00279		CCNA_00279	0	WT_bam_peak_64	357	1.94658	37.8317	35.7985	1.47333e-38	1.59038e-36	342	292412	CCNA_00279		S	NAD(P)H-quinone reductase	YP_002515654.1	1	292311	292901	1	591	*	*	CCNA_00279
NC_011916.1	3482909	3484380	1472	*	Promoter	CCNA_03304		CCNA_03304	0	WT_bam_peak_483	443	1.94256	46.4485	44.3222	3.56041e-47	4.76212e-45	1297	3484206	CCNA_03304		J	translation elongation factor G (EF-G)	YP_002518676.1	1	3480990	3483068	2	2079	*	*	CCNA_03304
NC_011916.1	2039308	2039642	335	*	Promoter	CCNA_01896		CCNA_01896	134	WT_bam_peak_307	349	1.93392	36.9582	34.9344	1.10103e-37	1.16305e-35	181	2039489	CCNA_01896		-	hypothetical protein	YP_002517269.1	1	2039570	2039776	2	207	*	*	CCNA_01896
NC_011916.1	547495	548089	595	*	Promoter	CCNA_00536		CCNA_00536	0	WT_bam_peak_116	396	1.93133	41.7473	39.6729	1.78937e-42	2.12373e-40	229	547724	CCNA_00536		K	DNA-directed RNA polymerase beta chain	YP_002515909.1	1	547831	551901	1	4071	*	*	CCNA_00536
NC_011916.1	3447750	3448084	335	*	Promoter	CCNA_03279		CCNA_03279	-503	WT_bam_peak_478	395	1.93109	41.5798	39.5073	2.63148e-42	3.10957e-40	189	3447939	CCNA_03279		IQ	SDR family oxidoreductase	YP_002518651.1	1	3446411	3447247	2	837	*	*	CCNA_03279
NC_011916.1	3763452	3764325	874	*	Promoter	CCNA_03609		CCNA_03609	0	WT_bam_peak_542	396	1.91564	41.6754	39.6022	2.11154e-42	2.49919e-40	671	3764123	CCNA_03609		M	outer membrane protein	YP_002518982.2	1	3762727	3763932	2	1206	*	*	CCNA_03609
NC_011916.1	52584	53005	422	*	Promoter	hipB		CCNA_00049	0	WT_bam_peak_15	432	1.91549	45.3464	43.2325	4.50402e-46	5.85464e-44	207	52791	CCNA_00049		K	HTH transcriptional regulator	YP_002515424.1	1	52245	52679	2	435	*	*	hipB
NC_011916.1	3118659	3119954	1296	*	Promoter	CCNA_02962		CCNA_02962	0	WT_bam_peak_429	343	1.90882	36.3653	34.3486	4.31221e-37	4.48126e-35	303	3118962	CCNA_02962		N	type II toxin-antitoxin system HicB family antitoxin	YP_002518335.1	1	3119025	3119252	1	228	*	*	CCNA_02962
NC_011916.1	388538	390877	2340	*	Promoter	CCNA_00371		CCNA_00371	0	WT_bam_peak_76	376	1.8928	39.6876	37.6344	2.05305e-40	2.3206e-38	1619	390157	CCNA_00371		C	ATP synthase B' chain	YP_002515746.1	1	388096	388629	2	534	*	*	CCNA_00371
NC_011916.1	761279	761607	329	*	Promoter	cspB		CCNA_00701	-4	WT_bam_peak_156	423	1.88518	44.4205	42.3162	3.79752e-45	4.82836e-43	154	761433	CCNA_00701		K	cold shock protein CspB	YP_002516074.1	1	761611	761820	1	210	*	*	cspB
NC_011916.1	899351	899741	391	*	Promoter	CCNA_03942		CCNA_03942	0	WT_bam_peak_185	352	1.88253	37.2376	35.2112	5.78629e-38	6.14894e-36	203	899554	CCNA_03942			hypothetical protein	YP_009020514.1	1	899356	899490	2	135	*	*	CCNA_03942
NC_011916.1	1985252	1985577	326	*	Promoter	CCNA_01853		CCNA_01853	0	WT_bam_peak_305	320	1.8809	34.0779	32.0842	8.35795e-35	8.23759e-33	131	1985383	CCNA_01853			hypothetical protein	YP_002517226.1	1	1985425	1985829	1	405	*	*	CCNA_01853
NC_011916.1	3573801	3574380	580	*	Promoter	CCNA_03405		CCNA_03405	0	WT_bam_peak_505	373	1.87919	39.4047	37.3546	3.93822e-40	4.41977e-38	203	3574004	CCNA_03405		S	COQ9 family protein	YP_002518778.1	1	3573190	3573867	2	678	*	*	CCNA_03405
NC_011916.1	1294514	1294886	373	*	Promoter	CCNA_01174		CCNA_01174	0	WT_bam_peak_246	310	1.8748	32.995	31.0126	1.01158e-33	9.71404e-32	182	1294696	CCNA_01174		K	LysR-family transcriptional regulator	YP_002516547.1	1	1293570	1294526	2	957	*	*	CCNA_01174
NC_011916.1	3152644	3153204	561	*	Promoter	CCNA_03904		CCNA_03904	0	WT_bam_peak_434	307	1.87058	32.7191	30.7398	1.90941e-33	1.82054e-31	273	3152917	CCNA_03904			hypothetical protein	YP_008877623.2	1	3153169	3153333	1	165	*	*	CCNA_03904
NC_011916.1	1633982	1635088	1107	*	Promoter	flaF		CCNA_01526	0	WT_bam_peak_279	321	1.86695	34.1514	32.1563	7.05667e-35	6.9775e-33	527	1634509	CCNA_01526		N	flagellar biosynthesis regulatory protein flaF	YP_002516899.1	1	1634651	1635013	1	363	*	*	flaF
NC_011916.1	2699356	2699764	409	*	Promoter	clpS		CCNA_02552	0	WT_bam_peak_367	304	1.86635	32.4442	30.4681	3.59584e-33	3.4033e-31	208	2699564	CCNA_02552		S	ATP-dependent Clp protease adaptor protein ClpS	YP_002517925.1	1	2699457	2699786	1	330	*	*	clpS
NC_011916.1	1781948	1782318	371	*	Promoter	CCNA_R0041		CCNA_R0041	0	WT_bam_peak_288	299	1.85791	31.8973	29.9279	1.26678e-32	1.18059e-30	179	1782127	CCNA_R0041					1	1782039	1782113	1	75	*	*	rna-CCNA_R0041
NC_011916.1	3004095	3004678	584	*	Promoter	CCNA_02850		CCNA_02850	0	WT_bam_peak_412	302	1.85693	32.2632	30.2896	5.45507e-33	5.13334e-31	455	3004550	CCNA_02850		O	cytochrome c-type biogenesis protein ccmI	YP_002518223.1	1	3003473	3004585	2	1113	*	*	CCNA_02850
NC_011916.1	513795	514297	503	*	Promoter	CCNA_00497		CCNA_00497	-1	WT_bam_peak_108	335	1.85629	35.5326	33.5239	2.93359e-36	2.99295e-34	251	514046	CCNA_00497		M	smooth LPS biosynthesis glycosyltransferase	YP_002515870.1	1	514298	515224	1	927	*	*	CCNA_00497
NC_011916.1	3362879	3363319	441	*	Promoter	CCNA_03201		CCNA_03201	0	WT_bam_peak_461	318	1.85162	33.8471	31.8552	1.422e-34	1.39573e-32	179	3363058	CCNA_03201		F	adenylosuccinate synthetase	YP_002518574.1	1	3361732	3363018	2	1287	*	*	CCNA_03201
NC_011916.1	1147957	1148376	420	*	Promoter	CCNA_01051		CCNA_01051	0	WT_bam_peak_222	293	1.84946	31.3543	29.3906	4.42283e-32	4.06818e-30	229	1148186	CCNA_01051		P	TonB-dependent receptor	YP_002516424.1	1	1148357	1151464	1	3108	*	*	CCNA_01051
NC_011916.1	1895286	1896281	996	*	Promoter	CCNA_01767		CCNA_01767	0	WT_bam_peak_294	293	1.84946	31.3543	29.3906	4.42283e-32	4.06818e-30	747	1896033	CCNA_01767		C	cytochrome C family protein	YP_002517140.2	1	1895423	1895821	1	399	*	*	CCNA_01767
NC_011916.1	2610907	2612014	1108	*	Promoter	CCNA_02466		CCNA_02466	0	WT_bam_peak_358	291	1.84524	31.0843	29.1234	8.23569e-32	7.52662e-30	782	2611689	CCNA_02466		M	UDP-glucose 4-epimerase	YP_002517839.1	1	2609942	2610925	2	984	*	*	CCNA_02466
NC_011916.1	1481645	1481981	337	*	Promoter	perP		CCNA_01365	0	WT_bam_peak_260	284	1.83002	30.3568	28.4047	4.39744e-31	3.93822e-29	208	1481853	CCNA_01365		S	aspartyl protease perP	YP_002516738.1	1	1481196	1481714	2	519	*	*	perP
NC_011916.1	488063	488434	372	*	Promoter	CCNA_00472		CCNA_00472	0	WT_bam_peak_101	417	1.82948	43.8236	41.7264	1.50107e-44	1.87759e-42	201	488264	CCNA_00472		M	GDP-mannose 4,6 dehydratase	YP_002515845.1	1	487093	488169	2	1077	*	*	CCNA_00472
NC_011916.1	717502	717818	317	*	Promoter	CCNA_00660		CCNA_00660	984	WT_bam_peak_147	280	1.82835	30.0141	28.0655	9.68055e-31	8.60003e-29	221	717723	CCNA_00660		L	transposase	YP_002516033.1	1	717822	718802	2	981	*	*	CCNA_00660
NC_011916.1	3069264	3069867	604	*	Promoter	CCNA_02910		CCNA_02910	0	WT_bam_peak_420	280	1.82835	30.0141	28.0655	9.68055e-31	8.60003e-29	415	3069679	CCNA_02910		HP	TonB-dependent receptor	YP_002518283.1	1	3066392	3069331	2	2940	*	*	CCNA_02910
NC_011916.1	972493	972934	442	*	Promoter	rodZ		CCNA_00893	0	WT_bam_peak_199	279	1.81397	29.9123	27.9653	1.22377e-30	1.08318e-28	222	972715	CCNA_00893		S	helix-turn-helix DNA-binding protein RodZ	YP_002516266.1	1	972738	973802	1	1065	*	*	rodZ
NC_011916.1	3958536	3958930	395	*	Promoter	CCNA_03795		CCNA_03795	0	WT_bam_peak_579	329	1.81318	35.0027	32.9992	9.93802e-36	1.00184e-33	145	3958681	CCNA_03795		P	tellurium resistance protein terB	YP_002519168.2	1	3958800	3959258	1	459	*	*	CCNA_03795
NC_011916.1	721774	722287	514	*	Promoter	CCNA_00665		CCNA_00665	0	WT_bam_peak_149	267	1.80724	28.6987	26.7656	2.00124e-29	1.71554e-27	201	721975	CCNA_00665		T	GAF-family sensor histidine kinase	YP_002516038.1	1	721949	723094	1	1146	*	*	CCNA_00665
NC_011916.1	1876629	1877362	734	*	Promoter	CCNA_01749		CCNA_01749	0	WT_bam_peak_293	267	1.80724	28.6987	26.7656	2.00124e-29	1.71554e-27	168	1876797	CCNA_01749		IQ	acyl carrier protein	YP_002517122.1	1	1877029	1877265	1	237	*	*	CCNA_01749
NC_011916.1	1199021	1199375	355	*	Promoter	CCNA_01094		CCNA_01094	0	WT_bam_peak_231	262	1.79879	28.1796	26.2532	6.61302e-29	5.58213e-27	186	1199207	CCNA_01094			hypothetical protein	YP_002516467.2	1	1199089	1199238	2	150	*	*	CCNA_01094
NC_011916.1	1544089	1544436	348	*	Promoter	cleB		CCNA_01426	0	WT_bam_peak_268	273	1.79777	29.2571	27.3172	5.53223e-30	4.81726e-28	168	1544257	CCNA_01426		T	single domain receiver protein CleB	YP_002516799.1	1	1543638	1544192	2	555	*	*	cleB
NC_011916.1	1549278	1549619	342	*	Promoter	CCNA_R0035		CCNA_R0035	0	WT_bam_peak_271	267	1.79682	28.712	26.7787	1.94089e-29	1.66456e-27	172	1549450	CCNA_R0035					1	1549367	1549443	1	77	*	*	rna-CCNA_R0035
NC_011916.1	337955	338561	607	*	Promoter	CCNA_00324		CCNA_00324	0	WT_bam_peak_70	309	1.79367	32.9042	30.9233	1.24681e-33	1.19316e-31	469	338424	CCNA_00324		U	ExbD-family protein	YP_002515699.1	1	337932	338390	2	459	*	*	CCNA_00324
NC_011916.1	3871289	3871702	414	*	Promoter	CCNA_03702		CCNA_03702	0	WT_bam_peak_559	302	1.78977	32.1975	30.2244	6.346e-33	5.96486e-31	218	3871507	CCNA_03702		J	SSU ribosomal protein S1P	YP_002519075.1	1	3869691	3871400	2	1710	*	*	CCNA_03702
NC_011916.1	954903	955335	433	*	Promoter	CCNA_00877		CCNA_00877	0	WT_bam_peak_197	252	1.7819	27.1534	25.2399	7.02425e-28	5.75572e-26	142	955045	CCNA_00877		-	hypothetical protein	YP_002516250.1	1	954339	954947	2	609	*	*	CCNA_00877
NC_011916.1	2534981	2535282	302	*	Promoter	CCNA_R0056		CCNA_R0056	0	WT_bam_peak_347	252	1.7819	27.1534	25.2399	7.02425e-28	5.75572e-26	167	2535148	CCNA_R0056					1	2535064	2535138	1	75	*	*	rna-CCNA_R0056
NC_011916.1	2184748	2185427	680	*	Promoter	clpX		CCNA_02039	0	WT_bam_peak_319	251	1.77521	27.0868	25.1749	8.18842e-28	6.68498e-26	231	2184979	CCNA_02039		O	ATP-dependent endopeptidase clp, ATP-binding subunit ClpX	YP_002517412.1	1	2183866	2185128	2	1263	*	*	clpX
NC_011916.1	748115	749315	1201	*	Promoter	CCNA_00691		CCNA_00691	0	WT_bam_peak_153	251	1.77357	27.0111	25.1001	9.74765e-28	7.94145e-26	260	748375	CCNA_00691		C	ferredoxin	YP_002516064.1	1	748560	748901	2	342	*	*	CCNA_00691
NC_011916.1	2278976	2279500	525	*	Promoter	CCNA_02126		CCNA_02126	0	WT_bam_peak_327	247	1.77346	26.6464	24.7396	2.25736e-27	1.82138e-25	169	2279145	CCNA_02126		-	hypothetical protein	YP_002517499.1	1	2279405	2279620	1	216	*	*	CCNA_02126
NC_011916.1	3718475	3719514	1040	*	Promoter	CCNA_03563		CCNA_03563	0	WT_bam_peak_536	293	1.76822	31.3302	29.3674	4.6752e-32	4.29141e-30	785	3719260	CCNA_03563		C	ATP synthase delta chain	YP_002518936.2	1	3718691	3719245	2	555	*	*	CCNA_03563
NC_011916.1	3464289	3464666	378	*	Promoter	CCNA_03294		CCNA_03294	0	WT_bam_peak_480	251	1.76609	27.0201	25.109	9.54773e-28	7.78037e-26	182	3464471	CCNA_03294		V	beta-lactamase family protein	YP_002518666.2	1	3463221	3464447	2	1227	*	*	CCNA_03294
NC_011916.1	3101357	3102226	870	*	Promoter	CCNA_02942		CCNA_02942	0	WT_bam_peak_425	249	1.76599	26.8971	24.9882	1.26736e-27	1.02754e-25	688	3102045	CCNA_02942		M	mitochondrial fission ELM1 family protein	YP_002518315.1	1	3102130	3103299	1	1170	*	*	CCNA_02942
NC_011916.1	3906239	3906859	621	*	Promoter	CCNA_03736		CCNA_03736	0	WT_bam_peak_566	284	1.76538	30.4094	28.4568	3.89583e-31	3.49301e-29	154	3906393	CCNA_03736		S	YggT family protein	YP_002519109.2	1	3906631	3906945	1	315	*	*	CCNA_03736
NC_011916.1	594829	595181	353	*	Promoter	CCNA_00573		CCNA_00573	1000	WT_bam_peak_124	242	1.76501	26.1435	24.2434	7.18621e-27	5.70953e-25	158	594987	CCNA_00573		P	TonB-dependent receptor	YP_002515946.2	1	593829	596600	1	2772	*	*	CCNA_00573
NC_011916.1	2919313	2919961	649	*	Promoter	CCNA_02755		CCNA_02755	0	WT_bam_peak_395	239	1.76079	25.8936	23.9969	1.27761e-26	1.00716e-24	212	2919525	CCNA_02755		K	HipB-family transcriptional regulator	YP_002518128.2	1	2919671	2920069	1	399	*	*	CCNA_02755
NC_011916.1	3480805	3482193	1389	*	Promoter	CCNA_03303		CCNA_03303	0	WT_bam_peak_482	255	1.75287	27.4401	25.5229	3.62994e-28	2.99985e-26	70	3480875	CCNA_03303		J	translation elongation factor Tu (EF-TU)	YP_002518675.1	1	3479680	3480870	2	1191	*	*	CCNA_03303
NC_011916.1	483414	483823	410	*	Promoter	CCNA_00469		CCNA_00469	0	WT_bam_peak_99	539	1.75248	56.1681	53.949	6.79047e-57	1.1246e-54	143	483557	CCNA_00469		M	GT1-family glycosyltransferase	YP_002515842.2	1	482231	483454	2	1224	*	*	CCNA_00469
NC_011916.1	3260779	3261212	434	*	Promoter	chvT		CCNA_03108	0	WT_bam_peak_449	248	1.74567	26.8055	24.8974	1.56495e-27	1.26648e-25	179	3260958	CCNA_03108		P	TonB-dependent outer membrane receptor ChvT	YP_002518481.2	1	3257575	3260856	2	3282	*	*	chvT
NC_011916.1	1582399	1583061	663	*	Promoter	ompW		CCNA_01475	0	WT_bam_peak_277	230	1.7439	24.9043	23.0224	1.24652e-25	9.4973e-24	165	1582564	CCNA_01475		M	OmpW family outer membrane cation channel	YP_002516848.1	1	1582599	1583243	1	645	*	*	ompW
NC_011916.1	1347586	1348257	672	*	Promoter	CCNA_01221		CCNA_01221	0	WT_bam_peak_251	225	1.73546	24.4159	22.542	3.83796e-25	2.87078e-23	442	1348028	CCNA_01221		IQ	acyl carrier protein	YP_002516594.1	1	1347735	1347995	2	261	*	*	CCNA_01221
NC_011916.1	3036472	3036781	310	*	Promoter	CCNA_02888		CCNA_02888	287	WT_bam_peak_414	225	1.73546	24.4159	22.542	3.83796e-25	2.87078e-23	137	3036609	CCNA_02888		C	pyrimidine utilization protein A	YP_002518261.1	1	3036185	3037249	1	1065	*	*	CCNA_02888
NC_011916.1	3593718	3594285	568	*	Promoter	CCNA_03429		CCNA_03429	0	WT_bam_peak_509	243	1.72817	26.2413	24.3404	5.7372e-27	4.56667e-25	357	3594075	CCNA_03429		S	HAD family phosphatase	YP_002518802.1	1	3593366	3593983	2	618	*	*	CCNA_03429
NC_011916.1	3240166	3240948	783	*	Promoter	CCNA_03090		CCNA_03090	0	WT_bam_peak_446	225	1.72714	24.3774	22.5053	4.19373e-25	3.12392e-23	665	3240831	CCNA_03090		I	acetyl-coenzyme A carboxylase carboxyl transferase subunit alpha	YP_002518463.1	1	3239258	3240220	2	963	*	*	CCNA_03090
NC_011916.1	334928	335950	1023	*	Promoter	CCNA_00320		CCNA_00320	0	WT_bam_peak_69	272	1.7239	29.1459	27.2078	7.14661e-30	6.19726e-28	825	335753	CCNA_00320		J	LSU ribosomal protein L27P	YP_002515695.1	1	334940	335209	2	270	*	*	CCNA_00320
NC_011916.1	1333744	1334044	301	*	Promoter	CCNA_01207		CCNA_01207	50	WT_bam_peak_250	215	1.71857	23.4516	21.592	3.53509e-24	2.55859e-22	135	1333879	CCNA_01207		T	two-component sensor histidine kinase	YP_002516580.1	1	1333694	1334875	1	1182	*	*	CCNA_01207
NC_011916.1	1371899	1372579	681	*	Promoter	CCNA_01244		CCNA_01244	0	WT_bam_peak_252	215	1.71857	23.4516	21.592	3.53509e-24	2.55859e-22	336	1372235	CCNA_01244			hypothetical protein	YP_002516617.1	1	1371913	1372320	2	408	*	*	CCNA_01244
NC_011916.1	2974683	2975431	749	*	Promoter	CCNA_02818		CCNA_02818	0	WT_bam_peak_405	223	1.71647	24.2215	22.3511	6.00482e-25	4.45554e-23	548	2975231	CCNA_02818			hypothetical protein	YP_002518191.1	1	2974861	2974974	1	114	*	*	CCNA_02818
NC_011916.1	476914	477268	355	*	Promoter	CCNA_00464		CCNA_00464	-246	WT_bam_peak_93	456	1.71572	47.8347	45.6943	1.46319e-48	2.02162e-46	139	477053	CCNA_00464		M	Undecaprenyl-phosphate sugar phosphotransferase-related protein	YP_002515837.1	1	477514	477678	1	165	*	*	CCNA_00464
NC_011916.1	2558990	2559573	584	*	Promoter	CCNA_02414		CCNA_02414	0	WT_bam_peak_348	214	1.71519	23.3574	21.4998	4.39137e-24	3.16373e-22	417	2559407	CCNA_02414		E	DadA-related amino acid oxidase	YP_002517787.1	1	2558192	2559208	2	1017	*	*	CCNA_02414
NC_011916.1	798028	798494	467	*	Promoter	CCNA_00738		CCNA_00738	0	WT_bam_peak_163	213	1.71434	23.2132	21.3569	6.12068e-24	4.39643e-22	174	798202	CCNA_00738		O	DegQ-family trypsin-like serine prototease	YP_002516111.1	1	797019	798110	2	1092	*	*	CCNA_00738
NC_011916.1	2817571	2818022	452	*	Promoter	dksA		CCNA_02663	0	WT_bam_peak_385	216	1.7133	23.5425	21.6821	2.86748e-24	2.07922e-22	215	2817786	CCNA_02663		T	RNA polymerase-binding protein DksA	YP_002518036.1	1	2817456	2817884	2	429	*	*	dksA
NC_011916.1	259319	259615	297	*	Promoter	spdR		CCNA_00247	0	WT_bam_peak_56	254	1.71293	27.3211	25.4061	4.77419e-28	3.92555e-26	139	259458	CCNA_00247		T	two-component receiver protein SpdR	YP_002515622.1	1	258879	259436	2	558	*	*	spdR
NC_011916.1	3390826	3391144	319	*	Promoter	CCNA_03227		CCNA_03227	981	WT_bam_peak_464	213	1.71043	23.2021	21.3471	6.27914e-24	4.49676e-22	164	3390990	CCNA_03227		P	TonB-dependent receptor	YP_002518600.1	1	3389735	3392125	2	2391	*	*	CCNA_03227
NC_011916.1	3621560	3621981	422	*	Promoter	CCNA_03458		CCNA_03458	0	WT_bam_peak_515	243	1.70624	26.2891	24.3877	5.13925e-27	4.09543e-25	196	3621756	CCNA_03458		-	hypothetical protein	YP_002518831.1	1	3621165	3621650	2	486	*	*	CCNA_03458
NC_011916.1	3949865	3950225	361	*	Promoter	acnA		CCNA_03781	0	WT_bam_peak_576	255	1.70491	27.4839	25.5664	3.28171e-28	2.71394e-26	182	3950047	CCNA_03781		C	aconitate hydratase	YP_002519154.1	1	3947320	3950007	2	2688	*	*	acnA
NC_011916.1	1158934	1159896	963	*	Promoter	CCNA_01057		CCNA_01057	0	WT_bam_peak_223	224	1.70429	24.3522	22.4804	4.44427e-25	3.30826e-23	706	1159640	CCNA_01057		-	hypothetical protein	YP_002516430.1	1	1157551	1159047	2	1497	*	*	CCNA_01057
NC_011916.1	3486934	3487666	733	*	Promoter	CCNA_03311		CCNA_03311	0	WT_bam_peak_484	263	1.703	28.2728	26.3454	5.33581e-29	4.5144e-27	495	3487429	CCNA_03311		U	protein translocase subunit SecE	YP_002518683.1	1	3487017	3487334	2	318	*	*	CCNA_03311
NC_011916.1	1404762	1405063	302	*	Promoter	CCNA_01278		CCNA_01278	0	WT_bam_peak_253	206	1.70168	22.5042	20.659	3.13184e-23	2.1928e-21	145	1404907	CCNA_01278		T	hypothetical protein	YP_002516651.2	1	1404393	1404881	2	489	*	*	CCNA_01278
NC_011916.1	3391775	3392555	781	*	Promoter	CCNA_03227		CCNA_03227	0	WT_bam_peak_465	206	1.70168	22.5042	20.659	3.13184e-23	2.1928e-21	372	3392147	CCNA_03227		P	TonB-dependent receptor	YP_002518600.1	1	3389735	3392125	2	2391	*	*	CCNA_03227
NC_011916.1	2338394	2338707	314	*	Promoter	ssrA		CCNA_R0049	0	WT_bam_peak_333	204	1.69745	22.27	20.4285	5.37032e-23	3.72821e-21	193	2338587	CCNA_R0049					1	2338501	2338584	1	84	*	*	rna-CCNA_R0049
NC_011916.1	3358462	3358991	530	*	Promoter	cleD		CCNA_03198	0	WT_bam_peak_459	230	1.69619	24.9045	23.0225	1.24595e-25	9.49511e-24	321	3358783	CCNA_03198		T	two-component receiver protein CleD	YP_002518571.1	1	3357782	3358591	2	810	*	*	cleD
NC_011916.1	2607909	2608309	401	*	Promoter	CCNA_R0060		CCNA_R0060	0	WT_bam_peak_357	201	1.69323	22.0369	20.1993	9.18544e-23	6.31975e-21	212	2608121	CCNA_R0060					1	2607991	2608064	1	74	*	*	rna-CCNA_R0060
NC_011916.1	3290228	3290479	252	*	Promoter	CCNA_03139		CCNA_03139	0	WT_bam_peak_452	211	1.69275	23.0436	21.1902	9.04482e-24	6.45357e-22	119	3290347	CCNA_03139		H	dihydroxy-acid dehydratase	YP_002518512.1	1	3288469	3290322	2	1854	*	*	CCNA_03139
NC_011916.1	211369	212191	823	*	Promoter	rplS		CCNA_00197	0	WT_bam_peak_43	240	1.6907	25.916	24.0191	1.21339e-26	9.56974e-25	657	212026	CCNA_00197		J	LSU ribosomal protein L19P	YP_002515572.1	1	211121	211522	2	402	*	*	rplS
NC_011916.1	45516	46117	602	*	Promoter	CCNA_00041		CCNA_00041	0	WT_bam_peak_11	253	1.68884	27.2965	25.3817	5.05243e-28	4.15241e-26	187	45703	CCNA_00041		J	protein translation initiation factor 2 IF-2	YP_002515416.2	1	42585	45614	2	3030	*	*	CCNA_00041
NC_011916.1	1815876	1816201	326	*	Promoter	CCNA_01689		CCNA_01689	0	WT_bam_peak_290	197	1.68479	21.5738	19.7445	2.66809e-22	1.80094e-20	152	1816028	CCNA_01689		F	inosine-5'-monophosphate dehydrogenase	YP_002517062.1	1	1815952	1817415	1	1464	*	*	CCNA_01689
NC_011916.1	2304483	2304912	430	*	Promoter	CCNA_02147		CCNA_02147	0	WT_bam_peak_330	197	1.68479	21.5738	19.7445	2.66809e-22	1.80094e-20	244	2304727	CCNA_02147			hypothetical protein	YP_002517520.1	1	2304546	2304875	1	330	*	*	CCNA_02147
NC_011916.1	938198	939161	964	*	Promoter	CCNA_00859		CCNA_00859	0	WT_bam_peak_193	192	1.67634	21.1151	19.2936	7.67185e-22	5.08628e-20	542	938740	CCNA_00859		K	acetyltransferase, GNAT family	YP_002516232.2	1	937676	938563	2	888	*	*	CCNA_00859
NC_011916.1	934861	935187	327	*	Promoter	CCNA_00857		CCNA_00857	0	WT_bam_peak_192	190	1.67212	20.8873	19.0696	1.29628e-21	8.51922e-20	181	935042	CCNA_00857		P	glucose/fructose transport protein	YP_002516230.2	1	933527	934963	2	1437	*	*	CCNA_00857
NC_011916.1	1111288	1113629	2342	*	Promoter	CCNA_01024		CCNA_01024	0	WT_bam_peak_211	193	1.66996	21.1394	19.3175	7.25437e-22	4.81393e-20	384	1111672	CCNA_01024			hypothetical protein	YP_002516397.1	1	1111617	1112111	2	495	*	*	CCNA_01024
NC_011916.1	1571794	1572061	268	*	Promoter	CCNA_03951		CCNA_03951	0	WT_bam_peak_274	193	1.66988	21.1359	19.3141	7.31307e-22	4.85177e-20	149	1571943	CCNA_03951			hypothetical protein	YP_009020523.1	1	1571872	1571955	2	84	*	*	CCNA_03951
NC_011916.1	626241	626885	645	*	Promoter	CCNA_00594		CCNA_00594	0	WT_bam_peak_129	191	1.6669	21.0084	19.1892	9.80844e-22	6.46845e-20	402	626643	CCNA_00594		-	hypothetical protein	YP_002515967.1	1	624522	626342	2	1821	*	*	CCNA_00594
NC_011916.1	3936777	3937143	367	*	Promoter	srp		CCNA_03768	0	WT_bam_peak_573	215	1.66337	23.3674	21.5097	4.29141e-24	3.09243e-22	180	3936957	CCNA_03768		U	signal recognition particle GTPase, SRP	YP_002519141.1	1	3935365	3936891	2	1527	*	*	srp
NC_011916.1	1923427	1924063	637	*	Promoter	ftsB		CCNA_01797	0	WT_bam_peak_299	184	1.65945	20.2106	18.4051	6.15744e-21	3.93459e-19	200	1923627	CCNA_01797		D	FtsB-related septum formation initiator	YP_002517170.1	1	1923489	1923791	1	303	*	*	ftsB
NC_011916.1	1996131	1996465	335	*	Promoter	CCNA_R0148		CCNA_R0148	-697	WT_bam_peak_306	184	1.65945	20.2106	18.4051	6.15744e-21	3.93459e-19	139	1996270	CCNA_R0148					1	1997162	1997282	1	121	*	*	rna-CCNA_R0148
NC_011916.1	2188303	2188665	363	*	Promoter	CCNA_02042		CCNA_02042	0	WT_bam_peak_320	184	1.65945	20.2106	18.4051	6.15744e-21	3.93459e-19	192	2188495	CCNA_02042		D	trigger factor chaperone	YP_002517415.1	1	2187021	2188385	2	1365	*	*	CCNA_02042
NC_011916.1	2329865	2330142	278	*	Promoter	CCNA_02179		CCNA_02179	0	WT_bam_peak_332	184	1.65945	20.2106	18.4051	6.15744e-21	3.93459e-19	171	2330036	CCNA_02179		I	long-chain fatty acid transport protein precursor	YP_002517552.1	1	2330137	2331435	1	1299	*	*	CCNA_02179
NC_011916.1	1133460	1133756	297	*	Promoter	CCNA_01039		CCNA_01039	0	WT_bam_peak_215	179	1.65101	19.7648	17.9674	1.7187e-20	1.07795e-18	155	1133615	CCNA_01039		G	putative hexuronate transporter, major facilitator superfamily	YP_002516412.1	1	1133616	1134932	1	1317	*	*	CCNA_01039
NC_011916.1	1206680	1208151	1472	*	Promoter	CCNA_01100		CCNA_01100	0	WT_bam_peak_233	182	1.64996	20.0029	18.2012	9.93345e-21	6.29216e-19	1295	1207975	CCNA_01100		E	acylamino-acid-releasing enzyme	YP_002516473.1	1	1205363	1207291	2	1929	*	*	CCNA_01100
NC_011916.1	643151	643749	599	*	Promoter	CCNA_00607		CCNA_00607	574	WT_bam_peak_132	193	1.64471	21.22	19.3971	6.0256e-22	4.00774e-20	180	643331	CCNA_00607		P	TonB-dependent receptor	YP_002515980.1	1	642577	645570	1	2994	*	*	CCNA_00607
NC_011916.1	757884	758473	590	*	Promoter	CCNA_00699		CCNA_00699	0	WT_bam_peak_155	181	1.63893	19.907	18.1078	1.2388e-20	7.80189e-19	313	758197	CCNA_00699		J	LSU ribosomal protein L28P	YP_002516072.1	1	758081	758380	1	300	*	*	CCNA_00699
NC_011916.1	2493230	2493610	381	*	Promoter	CCNA_02353		CCNA_02353	0	WT_bam_peak_344	173	1.63834	19.1044	17.3206	7.86321e-20	4.77969e-18	177	2493407	CCNA_02353		C	membrane-bound aldehyde dehydrogenase iron-sulfur protein	YP_002517726.1	1	2492794	2493258	2	465	*	*	CCNA_02353
NC_011916.1	542263	543039	777	*	Promoter	CCNA_00530		CCNA_00530	0	WT_bam_peak_115	186	1.63631	20.4774	18.6673	3.33119e-21	2.1513e-19	181	542444	CCNA_00530		J	LSU ribosomal protein L10P	YP_002515903.1	1	542581	543099	1	519	*	*	CCNA_00530
NC_011916.1	1645022	1645304	283	*	Promoter	CCNA_R0040		CCNA_R0040	0	WT_bam_peak_282	171	1.63412	18.8865	17.107	1.29867e-19	7.81628e-18	176	1645198	CCNA_R0040					1	1645113	1645326	1	214	*	*	rna-CCNA_R0040
NC_011916.1	48781	49112	332	*	Promoter	CCNA_00044		CCNA_00044	0	WT_bam_peak_12	226	1.63003	24.4997	22.6249	3.16446e-25	2.37192e-23	168	48949	CCNA_00044		S	ribosome maturation protein RimP	YP_002515419.1	1	48271	48846	2	576	*	*	CCNA_00044
NC_011916.1	2228993	2229334	342	*	Promoter	serS		CCNA_02078	541	WT_bam_peak_323	168	1.62989	18.6697	16.8945	2.13944e-19	1.27497e-17	149	2229142	CCNA_02078		J	seryl-tRNA synthetase	YP_002517451.1	1	2228427	2229875	2	1449	*	*	serS
NC_011916.1	3159479	3159829	351	*	Promoter	CCNA_03006		CCNA_03006	0	WT_bam_peak_435	168	1.62989	18.6697	16.8945	2.13944e-19	1.27497e-17	142	3159621	CCNA_03006		H	quinolinate synthetase A	YP_002518379.2	1	3159681	3160784	1	1104	*	*	CCNA_03006
NC_011916.1	813932	814235	304	*	Promoter	CCNA_00756		CCNA_00756	0	WT_bam_peak_168	175	1.6276	19.3795	17.5903	4.1735e-20	2.56862e-18	172	814104	CCNA_00756			hypothetical protein	YP_002516129.3	1	813842	814120	2	279	*	*	CCNA_00756
NC_011916.1	3091132	3092179	1048	*	Promoter	CCNA_02930		CCNA_02930	0	WT_bam_peak_422	166	1.62567	18.4539	16.6829	3.51641e-19	2.07539e-17	222	3091354	CCNA_02930		S	very short patch repair (Vsr) endonuclease	YP_002518303.1	1	3090917	3091450	2	534	*	*	CCNA_02930
NC_011916.1	104662	105085	424	*	Promoter	CCNA_00092		CCNA_00092	0	WT_bam_peak_24	183	1.62315	20.1619	18.3585	6.88811e-21	4.38026e-19	292	104954	CCNA_00092		IQ	short chain dehydrogenase	YP_002515467.1	1	104039	104929	2	891	*	*	CCNA_00092
NC_011916.1	1304530	1304866	337	*	Promoter	CCNA_01186		CCNA_01186	0	WT_bam_peak_248	164	1.62145	18.2393	16.4723	5.76368e-19	3.37054e-17	148	1304678	CCNA_01186			hypothetical protein	YP_002516559.1	1	1304705	1305016	1	312	*	*	CCNA_01186
NC_011916.1	1573942	1574855	914	*	Promoter	CCNA_01466		CCNA_01466	0	WT_bam_peak_275	164	1.62145	18.2393	16.4723	5.76368e-19	3.37054e-17	219	1574161	CCNA_01466			hypothetical protein	YP_002516839.2	1	1574323	1574589	2	267	*	*	CCNA_01466
NC_011916.1	4024622	4025654	1033	*	Promoter	CCNA_03863		CCNA_03863	0	WT_bam_peak_591	214	1.62009	23.3077	21.4505	4.9238e-24	3.54405e-22	631	4025253	CCNA_03863		-	hypothetical protein	YP_002519236.2	1	4024825	4025235	2	411	*	*	CCNA_03863
NC_011916.1	3426414	3427084	671	*	Promoter	CCNA_03255		CCNA_03255	0	WT_bam_peak_472	169	1.6174	18.7736	16.9971	1.68422e-19	1.0067e-17	152	3426566	CCNA_03255		S	type II toxin-antitoxin system PemK/MazF family toxin	YP_002518628.1	1	3426607	3427053	2	447	*	*	CCNA_03255
NC_011916.1	2359249	2359528	280	*	Promoter	CCNA_02212		CCNA_02212	-253	WT_bam_peak_334	162	1.61723	18.0259	16.2628	9.42106e-19	5.46009e-17	110	2359359	CCNA_02212		G	SMP-30/gluconolactonase/LRE family protein	YP_002517585.1	1	2359781	2360692	1	912	*	*	CCNA_02212
NC_011916.1	844063	844535	473	*	Promoter	CCNA_00782		CCNA_00782	0	WT_bam_peak_175	169	1.61551	18.7379	16.9617	1.82852e-19	1.09219e-17	292	844355	CCNA_00782		H	aminobenzoyl-glutamate transport protein	YP_002516155.2	1	842489	844108	2	1620	*	*	CCNA_00782
NC_011916.1	20117	20901	785	*	Promoter	CCNA_00020		CCNA_00020	0	WT_bam_peak_6	191	1.61315	20.966	19.1473	1.08143e-21	7.12361e-20	487	20604	CCNA_00020			hypothetical protein	YP_002515395.1	1	20444	20668	2	225	*	*	CCNA_00020
NC_011916.1	2294011	2294381	371	*	Promoter	zwf		CCNA_02136	0	WT_bam_peak_328	160	1.613	17.8135	16.0545	1.53638e-18	8.82064e-17	209	2294220	CCNA_02136		G	glucose-6-phosphate 1-dehydrogenase	YP_002517509.1	1	2292773	2294236	2	1464	*	*	zwf
NC_011916.1	2710416	2710972	557	*	Promoter	stpA		CCNA_02562	0	WT_bam_peak_368	160	1.613	17.8135	16.0545	1.53638e-18	8.82064e-17	158	2710574	CCNA_02562		S	stalk cross-band protein StpA	YP_002517935.1	1	2708914	2710515	2	1602	*	*	stpA
NC_011916.1	3623963	3624688	726	*	Promoter	CCNA_03460		CCNA_03460	0	WT_bam_peak_516	186	1.61203	20.4404	18.6307	3.62744e-21	2.34045e-19	553	3624516	CCNA_03460		-	hypothetical protein	YP_002518833.1	1	3623648	3624148	2	501	*	*	CCNA_03460
NC_011916.1	779420	780103	684	*	Promoter	CCNA_00721		CCNA_00721	0	WT_bam_peak_160	170	1.61081	18.7981	17.0213	1.59184e-19	9.52138e-18	409	779829	CCNA_00721		O	chaperonin GroEL	YP_002516094.1	1	777942	779585	2	1644	*	*	CCNA_00721
NC_011916.1	95907	96638	732	*	Promoter	CCNA_R0002		CCNA_R0002	0	WT_bam_peak_22	192	1.60311	21.121	19.2994	7.56833e-22	5.0188e-20	437	96344	CCNA_R0002					1	96456	96584	2	129	*	*	rna-CCNA_R0002
NC_011916.1	2090166	2090502	337	*	Promoter	ldpA		CCNA_01948	0	WT_bam_peak_310	154	1.60034	17.1831	15.4366	6.55994e-18	3.65932e-16	132	2090298	CCNA_01948		M	M23 family peptidoglycan-specific endopeptidase LdpA	YP_002517321.1	1	2090363	2091514	1	1152	*	*	ldpA
NC_011916.1	1811236	1812895	1660	*	Promoter	CCNA_01684		CCNA_01684	0	WT_bam_peak_289	152	1.59611	16.9752	15.2327	1.05877e-17	5.85194e-16	1082	1812318	CCNA_01684		E	phenylalanine-4-hydroxylase	YP_002517057.1	1	1811466	1812350	2	885	*	*	CCNA_01684
NC_011916.1	1917778	1918089	312	*	Promoter	CCNA_01791		CCNA_01791	0	WT_bam_peak_297	150	1.59189	16.7685	15.0301	1.70412e-17	9.33039e-16	162	1917940	CCNA_01791		F	CTP synthase	YP_002517164.1	1	1917887	1919539	1	1653	*	*	CCNA_01791
NC_011916.1	1301438	1301936	499	*	Promoter	CCNA_01181		CCNA_01181	0	WT_bam_peak_247	148	1.58767	16.5628	14.8288	2.73653e-17	1.4832e-15	299	1301737	CCNA_01181		S	hypothetical protein	YP_002516554.1	1	1301278	1301802	2	525	*	*	CCNA_01181
NC_011916.1	3901719	3902081	363	*	Promoter	CCNA_03733		CCNA_03733	0	WT_bam_peak_565	174	1.58758	19.2332	17.4475	5.84521e-20	3.56862e-18	190	3901909	CCNA_03733		M	mannose-1-phosphate guanylyltransferase	YP_002519106.1	1	3900536	3901846	2	1311	*	*	CCNA_03733
NC_011916.1	3443732	3444075	344	*	Promoter	CCNA_R0075		CCNA_R0075	0	WT_bam_peak_477	161	1.58166	17.8862	16.1263	1.29957e-18	7.47653e-17	201	3443933	CCNA_R0075					1	3443871	3443947	2	77	*	*	rna-CCNA_R0075
NC_011916.1	2772898	2773518	621	*	Promoter	CCNA_03971		CCNA_03971	0	WT_bam_peak_379	144	1.57867	16.1336	14.4099	7.35191e-17	3.89135e-15	283	2773181	CCNA_03971			hypothetical protein	YP_009020543.1	1	2773140	2773205	2	66	*	*	CCNA_03971
NC_011916.1	644564	644898	335	*	Promoter	CCNA_00608		CCNA_00608	-804	WT_bam_peak_133	155	1.57217	17.2859	15.5383	5.17726e-18	2.89534e-16	132	644696	CCNA_00608		M	endopygalactorunase	YP_002515981.1	1	645702	647285	1	1584	*	*	CCNA_00608
NC_011916.1	823924	824944	1021	*	Promoter	CCNA_00766		CCNA_00766	0	WT_bam_peak_170	145	1.56959	16.2486	14.5216	5.64157e-17	3.00885e-15	682	824606	CCNA_00766		S	cobalamin adenosyltransferase family protein	YP_002516139.1	1	823602	824180	2	579	*	*	CCNA_00766
NC_011916.1	2672075	2672381	307	*	Promoter	CCNA_02523		CCNA_02523	0	WT_bam_peak_362	138	1.56656	15.5519	13.8398	2.80608e-16	1.44611e-14	199	2672274	CCNA_02523		-	hypothetical protein	YP_002517896.1	1	2672380	2672874	1	495	*	*	CCNA_02523
NC_011916.1	3498416	3498656	241	*	Promoter	imuA		CCNA_03319	76	WT_bam_peak_487	138	1.56656	15.5519	13.8398	2.80608e-16	1.44611e-14	78	3498494	CCNA_03319		S	ImuA family protein	YP_002518691.1	1	3497932	3498732	2	801	*	*	imuA
NC_011916.1	2565511	2566065	555	*	Promoter	exbB		CCNA_02421	0	WT_bam_peak_351	148	1.56336	16.5349	14.8026	2.9181e-17	1.57543e-15	353	2565864	CCNA_02421		U	TonB accessory protein exbB	YP_002517794.1	1	2564732	2565640	2	909	*	*	exbB
NC_011916.1	810063	810588	526	*	Promoter	CCNA_00751		CCNA_00751	0	WT_bam_peak_166	151	1.56233	16.8724	15.1328	1.34153e-17	7.36546e-16	227	810290	CCNA_00751		S	hypothetical protein	YP_002516124.2	1	808992	810233	2	1242	*	*	CCNA_00751
NC_011916.1	2096919	2097819	901	*	Promoter	CCNA_03959		CCNA_03959	0	WT_bam_peak_311	136	1.56233	15.3531	13.6456	4.43507e-16	2.26152e-14	205	2097124	CCNA_03959			hypothetical protein	YP_009020531.1	1	2097338	2097556	1	219	*	*	CCNA_03959
NC_011916.1	2811454	2811962	509	*	Promoter	CCNA_02658		CCNA_02658	0	WT_bam_peak_384	134	1.55811	15.1555	13.4523	6.99037e-16	3.52939e-14	210	2811664	CCNA_02658		I	crotonase/enoyl-CoA hydratase family protein	YP_002518031.1	1	2810792	2811589	2	798	*	*	CCNA_02658
NC_011916.1	1141764	1142126	363	*	Promoter	CCNA_R0024		CCNA_R0024	0	WT_bam_peak_218	135	1.55609	15.2287	13.5245	5.90609e-16	2.98882e-14	245	1142009	CCNA_R0024					1	1141901	1141990	1	90	*	*	rna-CCNA_R0024
NC_011916.1	224888	225292	405	*	Promoter	CCNA_00209		CCNA_00209	0	WT_bam_peak_47	150	1.55503	16.7903	15.0515	1.62069e-17	8.88178e-16	197	225085	CCNA_00209		M	undecaprenyl-phosphomannose:protein mannosyltransferase	YP_002515584.1	1	223353	224927	2	1575	*	*	CCNA_00209
NC_011916.1	659619	660081	463	*	Promoter	CCNA_00615		CCNA_00615	0	WT_bam_peak_136	141	1.55229	15.8982	14.1792	1.26415e-16	6.61912e-15	307	659926	CCNA_00615		P	TonB-dependent receptor	YP_002515988.1	1	656945	659863	2	2919	*	*	CCNA_00615
NC_011916.1	2563282	2564874	1593	*	Promoter	CCNA_R0057		CCNA_R0057	0	WT_bam_peak_350	147	1.55068	16.4588	14.7274	3.47696e-17	1.87327e-15	1048	2564330	CCNA_R0057					1	2563345	2563421	2	77	*	*	rna-CCNA_R0057
NC_011916.1	3355462	3355986	525	*	Promoter	CCNA_03987		CCNA_03987	0	WT_bam_peak_458	139	1.54744	15.6667	13.9529	2.15427e-16	1.11455e-14	104	3355566	CCNA_03987			hypothetical protein	YP_009020559.1	1	3355502	3355606	1	105	*	*	CCNA_03987
NC_011916.1	3403388	3403845	458	*	Promoter	CCNA_03238		CCNA_03238	-341	WT_bam_peak_468	129	1.54582	14.6564	12.965	2.20597e-15	1.08393e-13	295	3403683	CCNA_03238		P	ABC-type spermidine/putrescine transport system, permease component II	YP_002518611.2	1	3402127	3403047	2	921	*	*	CCNA_03238
NC_011916.1	2465132	2465850	719	*	Promoter	CCNA_03966		CCNA_03966	0	WT_bam_peak_339	128	1.54544	14.5696	12.8797	2.69401e-15	1.31917e-13	164	2465296	CCNA_03966			hypothetical protein	YP_009020538.1	1	2465238	2465672	1	435	*	*	CCNA_03966
NC_011916.1	2597148	2597443	296	*	Promoter	CCNA_02455		CCNA_02455	0	WT_bam_peak_355	128	1.54544	14.5696	12.8797	2.69401e-15	1.31917e-13	147	2597295	CCNA_02455		S	TMEM165/GDT1 family protein	YP_002517828.2	1	2596689	2597264	2	576	*	*	CCNA_02455
NC_011916.1	3927916	3928298	383	*	Promoter	CCNA_03757		CCNA_03757	0	WT_bam_peak_571	150	1.54296	16.7483	15.0118	1.78525e-17	9.73195e-16	180	3928096	CCNA_03757		C	citrate synthase	YP_002519130.1	1	3926971	3928056	2	1086	*	*	CCNA_03757
NC_011916.1	3150043	3150302	260	*	Promoter	CCNA_02994		CCNA_02994	0	WT_bam_peak_433	126	1.54122	14.3767	12.6911	4.20049e-15	2.03657e-13	168	3150211	CCNA_02994		F	carbamoyl-phosphate synthase large chain	YP_002518367.1	1	3146857	3150156	2	3300	*	*	CCNA_02994
NC_011916.1	30128	30956	829	*	Promoter	CCNA_00027		CCNA_00027	0	WT_bam_peak_8	158	1.53985	17.6486	15.8932	2.24595e-18	1.27879e-16	164	30292	CCNA_00027		C	2OG-Fe(II) oxygenase	YP_002515402.1	1	29502	30191	2	690	*	*	CCNA_00027
NC_011916.1	1970052	1970453	402	*	Promoter	CCNA_01837		CCNA_01837	0	WT_bam_peak_302	125	1.537	14.1849	12.5037	6.53281e-15	3.13545e-13	145	1970197	CCNA_01837		L	transposase, IS30 family	YP_002517210.1	1	1969053	1970081	2	1029	*	*	CCNA_01837
NC_011916.1	3229596	3230001	406	*	Promoter	CCNA_03081		CCNA_03081	-125	WT_bam_peak_443	125	1.537	14.1849	12.5037	6.53281e-15	3.13545e-13	207	3229803	CCNA_03081		S	YecT-family protein	YP_002518454.3	1	3229064	3229471	2	408	*	*	CCNA_03081
NC_011916.1	869869	870525	657	*	Promoter	yihA		CCNA_00805	-91	WT_bam_peak_180	133	1.53596	15.0312	13.3314	9.30679e-16	4.6623e-14	479	870348	CCNA_00805		D	GTP-binding protein YihA	YP_002516178.4	1	869089	869778	2	690	*	*	yihA
NC_011916.1	666635	667087	453	*	Promoter	CCNA_00623		CCNA_00623	0	WT_bam_peak_138	134	1.53529	15.1815	13.478	6.58415e-16	3.3266e-14	200	666835	CCNA_00623		T	PAS-family sensor histidine kinase	YP_002515996.1	1	666944	669151	1	2208	*	*	CCNA_00623
NC_011916.1	3450624	3451125	502	*	Promoter	CCNA_03281		CCNA_03281	0	WT_bam_peak_479	139	1.5338	15.6143	13.9012	2.43052e-16	1.25545e-14	362	3450986	CCNA_03281		K	Lrp-family transcriptional regulator	YP_002518653.2	1	3451086	3451583	1	498	*	*	CCNA_03281
NC_011916.1	2103797	2104031	235	*	Promoter	CCNA_01959		CCNA_01959	0	WT_bam_peak_312	123	1.53278	13.9942	12.3174	1.01344e-14	4.81504e-13	93	2103890	CCNA_01959		E	3-dehydroquinate dehydratase	YP_002517332.1	1	2103849	2104289	1	441	*	*	CCNA_01959
NC_011916.1	2749486	2749909	424	*	Promoter	CCNA_02603		CCNA_02603	0	WT_bam_peak_373	123	1.53278	13.9942	12.3174	1.01344e-14	4.81504e-13	279	2749765	CCNA_02603		S	DUF1254 domain-containing protein	YP_002517976.1	1	2748535	2749821	2	1287	*	*	CCNA_02603
NC_011916.1	2765829	2766619	791	*	Promoter	CCNA_02617		CCNA_02617	0	WT_bam_peak_377	123	1.53278	13.9942	12.3174	1.01344e-14	4.81504e-13	646	2766475	CCNA_02617		E	histidinol-phosphate transaminase	YP_002517990.1	1	2765344	2766480	2	1137	*	*	CCNA_02617
NC_011916.1	1523938	1524726	789	*	Promoter	CCNA_01405		CCNA_01405	0	WT_bam_peak_265	121	1.52855	13.8048	12.1322	1.56747e-14	7.37564e-13	379	1524317	CCNA_01405		L	GIY-YIG domain protein	YP_002516778.1	1	1524077	1524403	2	327	*	*	CCNA_01405
NC_011916.1	3618033	3618556	524	*	Promoter	CCNA_03455		CCNA_03455	0	WT_bam_peak_514	132	1.52629	14.9615	13.263	1.0927e-15	5.45758e-14	115	3618148	CCNA_03455		M	glycosyltransferase family 4 protein	YP_002518828.1	1	3618478	3619569	1	1092	*	*	CCNA_03455
NC_011916.1	2194271	2194540	270	*	Promoter	CCNA_02048		CCNA_02048	-62	WT_bam_peak_321	119	1.52433	13.6165	11.9481	2.41824e-14	1.12694e-12	165	2194436	CCNA_02048		P	TonB-dependent receptor	YP_002517421.2	1	2194602	2196782	1	2181	*	*	CCNA_02048
NC_011916.1	2300310	2300780	471	*	Promoter	flgF		CCNA_02142	0	WT_bam_peak_329	119	1.52433	13.6165	11.9481	2.41824e-14	1.12694e-12	371	2300681	CCNA_02142		N	flagellar basal-body rod protein flgF	YP_002517515.1	1	2300772	2301509	1	738	*	*	flgF
NC_011916.1	2316893	2317375	483	*	Promoter	CCNA_02163		CCNA_02163	0	WT_bam_peak_331	119	1.52433	13.6165	11.9481	2.41824e-14	1.12694e-12	386	2317279	CCNA_02163			hypothetical protein	YP_002517536.3	1	2317218	2318078	1	861	*	*	CCNA_02163
NC_011916.1	2509025	2509281	257	*	Promoter	malY		CCNA_02366	0	WT_bam_peak_345	119	1.52433	13.6165	11.9481	2.41824e-14	1.12694e-12	150	2509175	CCNA_02366		G	cytoplasmic membrane maltose transporter malY	YP_002517739.2	1	2507554	2509065	2	1512	*	*	malY
NC_011916.1	3975639	3975914	276	*	Promoter	CCNA_03812		CCNA_03812	0	WT_bam_peak_582	135	1.52084	15.2517	13.5472	5.60144e-16	2.83661e-14	138	3975777	CCNA_03812		O	AhpD-family alkylhydroperoxidase	YP_002519185.1	1	3975911	3976462	1	552	*	*	CCNA_03812
NC_011916.1	1139811	1140126	316	*	Promoter	CCNA_01043		CCNA_01043	0	WT_bam_peak_217	115	1.51589	13.2435	11.5835	5.70821e-14	2.60916e-12	153	1139964	CCNA_01043			hypothetical protein	YP_002516416.2	1	1139759	1139944	2	186	*	*	CCNA_01043
NC_011916.1	1639235	1639468	234	*	Promoter	flaY		CCNA_01532	0	WT_bam_peak_281	121	1.51302	13.8365	12.1633	1.45714e-14	6.86594e-13	97	1639332	CCNA_01532		S	regulatory protein flaY	YP_002516905.1	1	1639377	1642241	1	2865	*	*	flaY
NC_011916.1	861065	861362	298	*	Promoter	CCNA_03940		CCNA_03940	0	WT_bam_peak_177	114	1.51166	13.0588	11.4034	8.73373e-14	3.95003e-12	169	861234	CCNA_03940			hypothetical protein	YP_009020512.1	1	861178	861285	1	108	*	*	CCNA_03940
NC_011916.1	1272278	1272663	386	*	Promoter	CCNA_01163		CCNA_01163	0	WT_bam_peak_244	114	1.51166	13.0588	11.4034	8.73373e-14	3.95003e-12	215	1272493	CCNA_01163			ice nucleation protein	YP_002516536.1	1	1272589	1280028	1	7440	*	*	CCNA_01163
NC_011916.1	2589510	2589930	421	*	Promoter	CCNA_02448		CCNA_02448	0	WT_bam_peak_354	114	1.51166	13.0588	11.4034	8.73373e-14	3.95003e-12	243	2589753	CCNA_02448		S	YjfI family protein	YP_002517821.1	1	2589111	2589782	2	672	*	*	CCNA_02448
NC_011916.1	2680667	2681310	644	*	Promoter	CCNA_02532		CCNA_02532	0	WT_bam_peak_364	114	1.51166	13.0588	11.4034	8.73373e-14	3.95003e-12	406	2681073	CCNA_02532			hypothetical protein	YP_002517905.1	1	2680477	2680680	2	204	*	*	CCNA_02532
NC_011916.1	4039785	4042768	2984	*	Promoter	CCNA_03877		CCNA_03877	0	WT_bam_peak_596	137	1.5114	15.4551	13.7462	3.50671e-16	1.79391e-14	162	4039947	CCNA_03877		S	CopD family protein	YP_002519250.1	1	4040125	4040640	2	516	*	*	CCNA_03877
NC_011916.1	2923138	2924086	949	*	Promoter	CCNA_02760		CCNA_02760	0	WT_bam_peak_396	117	1.50845	13.3693	11.7072	4.27268e-14	1.96246e-12	401	2923539	CCNA_02760			hypothetical protein	YP_002518133.1	1	2923196	2923462	1	267	*	*	CCNA_02760
NC_011916.1	1212388	1212694	307	*	Promoter	parE2		CCNA_01107	16	WT_bam_peak_234	112	1.50765	12.9478	11.2961	1.12772e-13	5.05708e-12	135	1212523	CCNA_01107		D	toxin protein parE2	YP_002516480.1	1	1212372	1212590	1	219	*	*	parE2
NC_011916.1	3740684	3741119	436	*	Promoter	CCNA_03585		CCNA_03585	0	WT_bam_peak_539	121	1.50754	13.7921	12.1211	1.61399e-14	7.56659e-13	154	3740838	CCNA_03585		T	chemotaxis receiver domain protein CheYIV	YP_002518958.1	1	3740756	3741133	1	378	*	*	CCNA_03585
NC_011916.1	2480739	2481429	691	*	Promoter	CCNA_02341		CCNA_02341	0	WT_bam_peak_342	112	1.50744	12.8752	11.225	1.33291e-13	5.95662e-12	291	2481030	CCNA_02341		O	Hsp20 family protein	YP_002517714.1	1	2480879	2481337	1	459	*	*	CCNA_02341
NC_011916.1	2960541	2961095	555	*	Promoter	CCNA_02805		CCNA_02805	0	WT_bam_peak_403	112	1.50744	12.8752	11.225	1.33291e-13	5.95662e-12	174	2960715	CCNA_02805		-	hypothetical protein	YP_002518178.2	1	2960594	2961004	1	411	*	*	CCNA_02805
NC_011916.1	3097894	3098313	420	*	Promoter	CCNA_02937		CCNA_02937	0	WT_bam_peak_424	112	1.50744	12.8752	11.225	1.33291e-13	5.95662e-12	226	3098120	CCNA_02937			hypothetical protein	YP_002518310.1	1	3098040	3098702	1	663	*	*	CCNA_02937
NC_011916.1	3829866	3830488	623	*	Promoter	CCNA_03668		CCNA_03668	0	WT_bam_peak_550	115	1.50257	13.2162	11.5581	6.07855e-14	2.7663e-12	158	3830024	CCNA_03668			hypothetical protein	YP_002519041.1	1	3829789	3829977	2	189	*	*	CCNA_03668
NC_011916.1	368804	369338	535	*	Promoter	CCNA_00352		CCNA_00352	0	WT_bam_peak_72	126	1.50028	14.3429	12.6592	4.54046e-15	2.1918e-13	335	369139	CCNA_00352		P	integral membrane protein	YP_002515727.1	1	368358	369155	2	798	*	*	CCNA_00352
NC_011916.1	1919534	1919885	352	*	Promoter	CCNA_01792		CCNA_01792	0	WT_bam_peak_298	108	1.499	12.5117	10.8715	3.07822e-13	1.34431e-11	103	1919637	CCNA_01792		J	LSU ribosomal protein L32P	YP_002517165.1	1	1919654	1919836	1	183	*	*	CCNA_01792
NC_011916.1	3519179	3519403	225	*	Promoter	pal		CCNA_03337	0	WT_bam_peak_490	114	1.49877	13.0757	11.42	8.4004e-14	3.80189e-12	102	3519281	CCNA_03337		M	peptidoglycan-associated lipoprotein pal	YP_002518709.1	1	3518640	3519206	2	567	*	*	pal
NC_011916.1	277908	278296	389	*	Promoter	CCNA_00265		CCNA_00265	0	WT_bam_peak_60	119	1.49396	13.6488	11.98	2.24492e-14	1.04713e-12	205	278113	CCNA_00265		F	AMP nucleosidase	YP_002515640.1	1	278017	279471	1	1455	*	*	CCNA_00265
NC_011916.1	1548391	1548772	382	*	Promoter	ihfA		CCNA_01433	0	WT_bam_peak_270	111	1.49227	12.8361	11.1882	1.45848e-13	6.48336e-12	164	1548555	CCNA_01433		K	integration host factor alpha-subunit	YP_002516806.1	1	1548563	1548865	1	303	*	*	ihfA
NC_011916.1	3868976	3869592	617	*	Promoter	CCNA_03700		CCNA_03700	0	WT_bam_peak_558	125	1.49208	14.2278	12.5459	5.91834e-15	2.84512e-13	475	3869451	CCNA_03700		M	large-conductance mechanosensitive channel	YP_002519073.1	1	3868697	3869116	2	420	*	*	CCNA_03700
NC_011916.1	3434761	3435023	263	*	Promoter	CCNA_03265		CCNA_03265	0	WT_bam_peak_475	119	1.49031	13.5681	11.9017	2.70334e-14	1.25401e-12	128	3434889	CCNA_03265		T	CBS pair-family sensor histidine kinase/receiver domain protein	YP_002518638.2	1	3434954	3436486	1	1533	*	*	CCNA_03265
NC_011916.1	3841151	3841520	370	*	Exon (urtA/urtA, exon 1 of 1)	urtA		CCNA_03680	1228	WT_bam_peak_554	115	1.48672	13.2439	11.5839	5.70296e-14	2.60675e-12	175	3841326	CCNA_03680		E	aminopeptidase N	YP_002519053.1	1	3839161	3842748	2	3588	*	*	urtA
NC_011916.1	640778	641347	570	*	Promoter	CCNA_00605		CCNA_00605	563	WT_bam_peak_131	109	1.48645	12.6223	10.9801	2.38616e-13	1.04689e-11	161	640939	CCNA_00605		-	hypothetical protein	YP_002515978.1	1	641122	641910	2	789	*	*	CCNA_00605
NC_011916.1	1512236	1512471	236	*	Promoter	sdpB		CCNA_01393	0	WT_bam_peak_264	103	1.48633	11.9754	10.3497	1.05828e-12	4.46992e-11	132	1512368	CCNA_01393		M	soluble lytic murein transglycosylase SdpB	YP_002516766.2	1	1510803	1512413	2	1611	*	*	sdpB
NC_011916.1	864641	865469	829	*	Promoter	cydA		CCNA_00800	0	WT_bam_peak_178	106	1.48365	12.2465	10.6145	5.66892e-13	2.42941e-11	282	864923	CCNA_00800		C	cytochrome bd-type quinol oxidase, subunit 1 cydA	YP_002516173.1	1	864829	866391	1	1563	*	*	cydA
NC_011916.1	83690	84147	458	*	Promoter	CCNA_00079		CCNA_00079	0	WT_bam_peak_20	118	1.47989	13.5192	11.8536	3.02552e-14	1.40088e-12	294	83984	CCNA_00079		K	MerR-family transcriptional regulator	YP_002515454.1	1	83414	83893	2	480	*	*	CCNA_00079
NC_011916.1	1982928	1983861	934	*	Promoter	qoxA		CCNA_01851	0	WT_bam_peak_304	105	1.47881	12.1636	10.533	6.8612e-13	2.93089e-11	443	1983371	CCNA_01851		C	quinol cytochrome oxidase polypeptide II	YP_002517224.1	1	1982720	1983781	2	1062	*	*	qoxA
NC_011916.1	2936609	2936848	240	*	Promoter	CCNA_02779		CCNA_02779	0	WT_bam_peak_398	114	1.4788	13.1476	11.4907	7.11869e-14	3.23073e-12	105	2936714	CCNA_02779		S	alpha/beta hydrolase domain protein	YP_002518152.2	1	2936771	2938135	1	1365	*	*	CCNA_02779
NC_011916.1	281839	282254	416	*	Promoter	CCNA_R0005		CCNA_R0005	0	WT_bam_peak_61	111	1.47836	12.7732	11.1265	1.68578e-13	7.47309e-12	222	282061	CCNA_R0005					1	281946	282042	1	97	*	*	rna-CCNA_R0005
NC_011916.1	415786	416905	1120	*	Promoter	CCNA_00398		CCNA_00398	0	WT_bam_peak_82	100	1.47788	11.6239	10.008	2.37739e-12	9.81748e-11	1009	416795	CCNA_00398		-	hypothetical protein	YP_002515773.2	1	415406	416764	2	1359	*	*	CCNA_00398
NC_011916.1	471366	472163	798	*	Promoter	nhaA		CCNA_00459	0	WT_bam_peak_91	100	1.47788	11.6239	10.008	2.37739e-12	9.81748e-11	119	471485	CCNA_00459		P	Na+/H+ antiporter nhaA	YP_002515834.1	1	471542	472783	1	1242	*	*	nhaA
NC_011916.1	3976364	3976760	397	*	Promoter	creS		CCNA_03813	0	WT_bam_peak_583	113	1.47706	12.9907	11.3382	1.02164e-13	4.58987e-12	211	3976575	CCNA_03813		D	intermediate filament-like cell shape determinant creS	YP_002519186.1	1	3976615	3977988	1	1374	*	*	creS
NC_011916.1	3931244	3932026	783	*	Promoter	CCNA_03762		CCNA_03762	0	WT_bam_peak_572	116	1.47434	13.3263	11.6649	4.71737e-14	2.16322e-12	228	3931472	CCNA_03762			acetolactate synthase-related protein	YP_002519135.1	1	3931582	3931680	1	99	*	*	CCNA_03762
NC_011916.1	3921471	3921967	497	*	Promoter	CCNA_03751		CCNA_03751	0	WT_bam_peak_568	114	1.47288	13.0925	11.4366	8.08165e-14	3.65932e-12	363	3921834	CCNA_03751		M	peptidyl-prolyl cis-trans isomerase	YP_002519124.2	1	3921045	3921557	2	513	*	*	CCNA_03751
NC_011916.1	3629010	3629718	709	*	Promoter	CCNA_03466		CCNA_03466	0	WT_bam_peak_517	108	1.47257	12.4957	10.8575	3.19374e-13	1.38835e-11	385	3629395	CCNA_03466		S	ORF6N domain protein	YP_002518839.1	1	3629634	3630437	1	804	*	*	CCNA_03466
NC_011916.1	2147097	2147324	228	*	Promoter	CCNA_02000		CCNA_02000	0	WT_bam_peak_313	96	1.46944	11.2773	9.67135	5.2808e-12	2.13133e-10	150	2147247	CCNA_02000		J	SSU ribosomal protein S2P	YP_002517373.1	1	2146328	2147134	2	807	*	*	CCNA_02000
NC_011916.1	3441953	3442182	230	*	Promoter	CCNA_03274		CCNA_03274	573	WT_bam_peak_476	104	1.46936	12.028	10.4015	9.37562e-13	3.96735e-11	98	3442051	CCNA_03274			hypothetical protein	YP_002518646.1	1	3442639	3442755	2	117	*	*	CCNA_03274
NC_011916.1	3800091	3801112	1022	*	Promoter	CCNA_03640		CCNA_03640	0	WT_bam_peak_548	100	1.4679	11.6865	10.0695	2.05826e-12	8.52119e-11	856	3800947	CCNA_03640		S	phenylpropionate dioxygenase ferredoxin reductase subunit	YP_002519013.2	1	3798872	3800110	2	1239	*	*	CCNA_03640
NC_011916.1	3666276	3666701	426	*	Promoter	pdeA		CCNA_03507	0	WT_bam_peak_525	102	1.46701	11.8851	10.263	1.30287e-12	5.45758e-11	199	3666475	CCNA_03507		T	GGDEF/EAL phosphodiesterase PdeA	YP_002518880.1	1	3664746	3666413	2	1668	*	*	pdeA
NC_011916.1	1170967	1171214	248	*	Promoter	rsaFa		CCNA_01067	0	WT_bam_peak_226	97	1.46642	11.4049	9.79667	3.93641e-12	1.59709e-10	140	1171107	CCNA_01067		MU	type I secretion outer membrane protein RsaFa	YP_002516440.1	1	1171152	1172735	1	1584	*	*	rsaFa
NC_011916.1	172733	173103	371	*	Promoter	CCNA_00163		CCNA_00163	0	WT_bam_peak_38	135	1.46566	15.2606	13.556	5.48782e-16	2.77971e-14	243	172976	CCNA_00163		D	exopolysaccharide transport family protein	YP_002515538.1	1	172964	175183	1	2220	*	*	CCNA_00163
NC_011916.1	2404210	2404467	258	*	Promoter	CCNA_03965		CCNA_03965	0	WT_bam_peak_335	95	1.46522	11.1058	9.50502	7.83791e-12	3.12594e-10	158	2404368	CCNA_03965			hypothetical protein	YP_009020537.1	1	2404323	2404409	1	87	*	*	CCNA_03965
NC_011916.1	2793377	2793624	248	*	Promoter	CCNA_02640		CCNA_02640	0	WT_bam_peak_383	93	1.46099	10.9355	9.34012	1.16011e-11	4.56962e-10	74	2793451	CCNA_02640		M	phospho-N-acetylmuramoyl-pentapeptide- transferase	YP_002518013.1	1	2792403	2793515	2	1113	*	*	CCNA_02640
NC_011916.1	658291	658607	317	*	Exon (CCNA_00615/CCNA_00615, exon 1 of 1)	CCNA_00615		CCNA_00615	1256	WT_bam_peak_135	97	1.46093	11.3843	9.77643	4.12762e-12	1.67329e-10	134	658425	CCNA_00615		P	TonB-dependent receptor	YP_002515988.1	1	656945	659863	2	2919	*	*	CCNA_00615
NC_011916.1	3522560	3522905	346	*	Promoter	tolQ		CCNA_03341	0	WT_bam_peak_491	94	1.46051	11.0037	9.407	9.91517e-12	3.91742e-10	168	3522728	CCNA_03341		U	TolQ protein	YP_002518713.1	1	3522074	3522772	2	699	*	*	tolQ
NC_011916.1	3596418	3596708	291	*	Promoter	CCNA_03432		CCNA_03432	0	WT_bam_peak_510	100	1.46002	11.6616	10.045	2.17972e-12	9.01571e-11	139	3596557	CCNA_03432		G	aldose 1-epimerase	YP_002518805.1	1	3595609	3596454	2	846	*	*	CCNA_03432
NC_011916.1	3557093	3557566	474	*	Promoter	CCNA_03384		CCNA_03384	0	WT_bam_peak_499	95	1.45874	11.1119	9.51092	7.72859e-12	3.08376e-10	207	3557300	CCNA_03384		J	LSU ribosomal protein L31P	YP_002518757.1	1	3557213	3557443	1	231	*	*	CCNA_03384
NC_011916.1	2168369	2169016	648	*	Promoter	CCNA_02021		CCNA_02021	-71	WT_bam_peak_315	93	1.4586	10.9113	9.31839	1.22659e-11	4.80408e-10	244	2168613	CCNA_02021		C	hypothetical protein	YP_002517394.1	1	2168059	2168298	2	240	*	*	CCNA_02021
NC_011916.1	3136330	3136593	264	*	Promoter	CCNA_02980		CCNA_02980	0	WT_bam_peak_432	91	1.45677	10.7665	9.1764	1.71199e-11	6.66193e-10	120	3136450	CCNA_02980		E	tryptophan 2,3-dioxygenase	YP_002518353.1	1	3135581	3136372	2	792	*	*	CCNA_02980
NC_011916.1	827175	827444	270	*	Promoter	CCNA_00772		CCNA_00772	0	WT_bam_peak_172	91	1.45293	10.7761	9.18591	1.67456e-11	6.51763e-10	125	827300	CCNA_00772			hypothetical protein	YP_002516145.2	1	827021	827239	2	219	*	*	CCNA_00772
NC_011916.1	734268	735139	872	*	Promoter	CCNA_00677		CCNA_00677	0	WT_bam_peak_151	90	1.45255	10.5987	9.0141	2.51942e-11	9.68055e-10	731	734999	CCNA_00677		J	LSU ribosomal protein L1P	YP_002516050.1	1	733882	734571	2	690	*	*	CCNA_00677
NC_011916.1	1244842	1245174	333	*	Promoter	CCNA_01140		CCNA_01140	0	WT_bam_peak_240	90	1.45242	10.6766	9.09052	2.10572e-11	8.11858e-10	154	1244996	CCNA_01140		T	PAS-containing EAL phosphodiesterase	YP_002516513.2	1	1243292	1244899	2	1608	*	*	CCNA_01140
NC_011916.1	3617335	3617573	239	*	Promoter	CCNA_03453		CCNA_03453	0	WT_bam_peak_513	98	1.4514	11.4885	9.87682	3.24713e-12	1.32794e-10	97	3617432	CCNA_03453		K	AcrR-family transcriptional regulator	YP_002518826.2	1	3616712	3617341	2	630	*	*	CCNA_03453
NC_011916.1	916756	917341	586	*	Promoter	relB-1		CCNA_00845	0	WT_bam_peak_189	96	1.45114	11.2881	9.68194	5.1511e-12	2.07998e-10	409	917165	CCNA_00845			antitoxin protein relB-1	YP_002516218.1	1	916999	917262	2	264	*	*	relB-1
NC_011916.1	1637581	1637917	337	*	Promoter	fljJ		CCNA_01530	0	WT_bam_peak_280	93	1.44926	10.9507	9.35506	1.12021e-11	4.41509e-10	194	1637775	CCNA_01530		N	flagellin FljJ	YP_002516903.1	1	1637841	1638677	1	837	*	*	fljJ
NC_011916.1	3994275	3994650	376	*	Promoter	CCNA_03829		CCNA_03829	0	WT_bam_peak_585	104	1.44802	12.0932	10.4656	8.06863e-13	3.42295e-11	126	3994401	CCNA_03829			hypothetical protein	YP_002519202.2	1	3994195	3994335	2	141	*	*	CCNA_03829
NC_011916.1	1144825	1145055	231	*	Promoter	CCNA_01048		CCNA_01048	-51	WT_bam_peak_219	88	1.44673	10.4333	8.85449	3.68723e-11	1.39801e-09	127	1144952	CCNA_01048			hypothetical protein	YP_002516421.1	1	1145106	1145369	1	264	*	*	CCNA_01048
NC_011916.1	3538411	3538867	457	*	Promoter	CCNA_03360		CCNA_03360	0	WT_bam_peak_495	98	1.44595	11.4784	9.86685	3.32353e-12	1.35878e-10	328	3538739	CCNA_03360		G	fructose-bisphosphate aldolase class II	YP_002518732.1	1	3538659	3539750	1	1092	*	*	CCNA_03360
NC_011916.1	1870463	1870993	531	*	Promoter	CCNA_01741		CCNA_01741	0	WT_bam_peak_292	86	1.4441	10.2667	8.69338	5.41128e-11	2.02591e-09	326	1870789	CCNA_01741		J	SSU ribosomal protein S6P	YP_002517114.1	1	1870159	1870539	2	381	*	*	CCNA_01741
NC_011916.1	220736	221170	435	*	Promoter	CCNA_00205		CCNA_00205	0	WT_bam_peak_46	97	1.44279	11.3097	9.70313	4.90117e-12	1.98093e-10	167	220903	CCNA_00205		S	NAD(P)H-quinone reductase	YP_002515580.2	1	220241	220822	2	582	*	*	CCNA_00205
NC_011916.1	552064	552528	465	*	Promoter	CCNA_00537		CCNA_00537	49	WT_bam_peak_117	102	1.44235	11.8478	10.2262	1.41971e-12	5.94019e-11	178	552242	CCNA_00537		K	DNA-directed RNA polymerase beta' chain	YP_002515910.1	1	552015	556205	1	4191	*	*	CCNA_00537
NC_011916.1	651339	652650	1312	*	Promoter	CCNA_00611		CCNA_00611	0	WT_bam_peak_134	89	1.4423	10.499	8.91877	3.16957e-11	1.20567e-09	419	651758	CCNA_00611		V	beta-lactamase	YP_002515984.2	1	651343	652815	1	1473	*	*	CCNA_00611
NC_011916.1	3217319	3217591	273	*	Promoter	CCNA_03065		CCNA_03065	380	WT_bam_peak_442	94	1.44223	10.9989	9.40228	1.00254e-11	3.96023e-10	118	3217437	CCNA_03065		C	cytochrome c family protein	YP_002518438.1	1	3216939	3217313	1	375	*	*	CCNA_03065
NC_011916.1	906782	907051	270	*	Promoter	CCNA_00838		CCNA_00838	0	WT_bam_peak_188	83	1.43566	9.93973	8.37798	1.14887e-10	4.18813e-09	144	906926	CCNA_00838		M	alpha-glucosidase	YP_002516211.2	1	904900	906873	2	1974	*	*	CCNA_00838
NC_011916.1	1628182	1628455	274	*	Promoter	CCNA_01519		CCNA_01519	0	WT_bam_peak_278	83	1.43566	9.93973	8.37798	1.14887e-10	4.18813e-09	110	1628292	CCNA_01519		T	universal stress protein family	YP_002516892.2	1	1628290	1629102	1	813	*	*	CCNA_01519
NC_011916.1	1203520	1204034	515	*	Promoter	CCNA_01097		CCNA_01097	0	WT_bam_peak_232	83	1.4326	9.94332	8.38148	1.13941e-10	4.15451e-09	204	1203724	CCNA_01097		J	LSU ribosomal protein L20P	YP_002516470.1	1	1203412	1203768	2	357	*	*	CCNA_01097
NC_011916.1	3876300	3877609	1310	*	Promoter	CCNA_03710		CCNA_03710	0	WT_bam_peak_562	102	1.43223	11.8427	10.2212	1.43648e-12	6.00897e-11	687	3876987	CCNA_03710		G	nitrogen regulatory IIA protein	YP_002519083.3	1	3876441	3876983	2	543	*	*	CCNA_03710
NC_011916.1	3924001	3924519	519	*	Promoter	fzlA		CCNA_03754	0	WT_bam_peak_570	95	1.43044	11.1399	9.5384	7.24603e-12	2.89468e-10	380	3924381	CCNA_03754		O	FtsZ-binding protein FzlA	YP_002519127.2	1	3923690	3924376	2	687	*	*	fzlA
NC_011916.1	568652	568938	287	*	Promoter	CCNA_00551		CCNA_00551	0	WT_bam_peak_121	80	1.42721	9.61771	8.06725	2.41152e-10	8.56545e-09	156	568808	CCNA_00551		K	hypothetical protein	YP_002515924.1	1	568260	568700	2	441	*	*	CCNA_00551
NC_011916.1	697225	697521	297	*	Promoter	nrtD		CCNA_00647	-121	WT_bam_peak_143	80	1.42721	9.61771	8.06725	2.41152e-10	8.56545e-09	85	697310	CCNA_00647		P	nitrate transport ATP-binding protein nrtD	YP_002516020.1	1	697642	698427	1	786	*	*	nrtD
NC_011916.1	3097105	3097343	239	*	Promoter	CCNA_02935		CCNA_02935	0	WT_bam_peak_423	80	1.42721	9.61771	8.06725	2.41152e-10	8.56545e-09	81	3097186	CCNA_02935		T	methyl-accepting chemotaxis protein	YP_002518308.2	1	3094958	3097171	2	2214	*	*	CCNA_02935
NC_011916.1	3953437	3954696	1260	*	Promoter	CCNA_03787		CCNA_03787	0	WT_bam_peak_577	99	1.42693	11.5841	9.9707	2.60555e-12	1.06979e-10	682	3954119	CCNA_03787			heme exporter protein D CcmD	YP_002519160.1	1	3954143	3954310	1	168	*	*	CCNA_03787
NC_011916.1	233116	233486	371	*	Promoter	CCNA_00216		CCNA_00216	376	WT_bam_peak_50	86	1.42531	10.2045	8.63491	6.24453e-11	2.31787e-09	227	233343	CCNA_00216		I	YdeM-like hot dog superfamily protein	YP_002515591.1	1	233470	233862	2	393	*	*	CCNA_00216
NC_011916.1	2744208	2744471	264	*	Promoter	CCNA_02596		CCNA_02596	0	WT_bam_peak_371	80	1.42374	9.63087	8.08012	2.33954e-10	8.31534e-09	150	2744358	CCNA_02596		J	SSU ribosomal protein S4P	YP_002517969.1	1	2743723	2744340	2	618	*	*	CCNA_02596
NC_011916.1	2787988	2788262	275	*	Promoter	CCNA_02637		CCNA_02637	0	WT_bam_peak_381	79	1.42299	9.45857	7.91367	3.4788e-10	1.21992e-08	158	2788146	CCNA_02637		T	PAS-family sensor histidine kinase	YP_002518010.1	1	2788093	2789109	1	1017	*	*	CCNA_02637
NC_011916.1	2933592	2934415	824	*	Promoter	CCNA_02774		CCNA_02774	0	WT_bam_peak_397	80	1.4217	9.58985	8.04188	2.57128e-10	9.08071e-09	682	2934274	CCNA_02774		-	hypothetical protein	YP_002518147.2	1	2933639	2934097	1	459	*	*	CCNA_02774
NC_011916.1	1541213	1541545	333	*	Promoter	hppA		CCNA_01425	0	WT_bam_peak_267	81	1.42159	9.73358	8.18055	1.8468e-10	6.59857e-09	163	1541376	CCNA_01425		C	K(+)-insensitive pyrophosphate energized proton pump	YP_002516798.1	1	1541409	1543547	1	2139	*	*	hppA
NC_011916.1	3566150	3566833	684	*	Promoter	CCNA_03395		CCNA_03395	0	WT_bam_peak_502	85	1.42126	10.0905	8.52533	8.11895e-11	2.98312e-09	363	3566513	CCNA_03395		T	two-component receiver domain protein	YP_002518768.1	1	3566429	3566788	1	360	*	*	CCNA_03395
NC_011916.1	1741595	1742156	562	*	Promoter	CCNA_01621		CCNA_01621	0	WT_bam_peak_287	77	1.41877	9.30068	7.76134	5.00403e-10	1.73245e-08	177	1741772	CCNA_01621		K	DNA-directed RNA polymerase omega chain	YP_002516994.1	1	1741687	1742046	1	360	*	*	CCNA_01621
NC_011916.1	2979411	2979893	483	*	Promoter	CCNA_02822		CCNA_02822	0	WT_bam_peak_407	77	1.41877	9.30068	7.76134	5.00403e-10	1.73245e-08	328	2979739	CCNA_02822		K	MerR-family transcriptional regulator	YP_002518195.1	1	2978809	2979663	2	855	*	*	CCNA_02822
NC_011916.1	804763	805109	347	*	Promoter	tipF		CCNA_00747	0	WT_bam_peak_164	82	1.41864	9.83134	8.27414	1.47455e-10	5.31937e-09	223	804986	CCNA_00747		T	cyclic-di-GMP phosphodiesterase, flagellum assembly factor TipF	YP_002516120.1	1	803595	804953	2	1359	*	*	tipF
NC_011916.1	3546545	3547498	954	*	Promoter	CCNA_03371		CCNA_03371	0	WT_bam_peak_496	82	1.41546	9.773	8.21899	1.68655e-10	6.03963e-09	680	3547225	CCNA_03371		P	bacterioferritin	YP_002518744.1	1	3546725	3547204	2	480	*	*	CCNA_03371
NC_011916.1	101677	101977	301	*	Promoter	CCNA_00089		CCNA_00089	0	WT_bam_peak_23	89	1.41534	10.5354	8.95431	2.91474e-11	1.11094e-09	162	101839	CCNA_00089		T	MHYT/PAS-family GGDEF/EAL protein	YP_002515464.1	1	99466	101895	2	2430	*	*	CCNA_00089
NC_011916.1	556219	556452	234	*	Promoter	CCNA_00538		CCNA_00538	0	WT_bam_peak_118	97	1.41512	11.3638	9.75623	4.32713e-12	1.75295e-10	142	556361	CCNA_00538		T	methyl-accepting chemotaxis protein	YP_002515911.1	1	556424	558220	1	1797	*	*	CCNA_00538
NC_011916.1	1436315	1436642	328	*	Promoter	rplN		CCNA_01316	0	WT_bam_peak_257	93	1.41478	10.9208	9.3278	1.20005e-11	4.70111e-10	257	1436572	CCNA_01316		J	LSU ribosomal protein L14P	YP_002516689.1	1	1436536	1436904	1	369	*	*	rplN
NC_011916.1	2072387	2072666	280	*	Promoter	CCNA_01925		CCNA_01925	0	WT_bam_peak_308	76	1.41454	9.14405	7.6105	7.17712e-10	2.45188e-08	120	2072507	CCNA_01925		C	coniferyl aldehyde dehydrogenase	YP_002517298.1	1	2070969	2072426	2	1458	*	*	CCNA_01925
NC_011916.1	3873539	3873895	357	*	Promoter	CCNA_03704		CCNA_03704	0	WT_bam_peak_560	93	1.41106	10.9917	9.3952	1.0193e-11	4.02532e-10	93	3873632	CCNA_03704		E	3-phosphoshikimate 1-carboxyvinyltransferase	YP_002519077.1	1	3872305	3873636	2	1332	*	*	CCNA_03704
NC_011916.1	2889022	2889328	307	*	Promoter	CCNA_R0063		CCNA_R0063	0	WT_bam_peak_391	75	1.40987	9.06867	7.53893	8.53749e-10	2.89115e-08	179	2889201	CCNA_R0063					1	2889176	2889287	1	112	*	*	rna-CCNA_R0063
NC_011916.1	1121803	1122034	232	*	Promoter	CCNA_01033		CCNA_01033	0	WT_bam_peak_213	77	1.40948	9.2442	7.70829	5.69902e-10	1.95754e-08	129	1121932	CCNA_01033		PT	FecR family protein	YP_002516406.1	1	1121997	1122992	1	996	*	*	CCNA_01033
NC_011916.1	1190816	1191249	434	*	Promoter	CCNA_01085		CCNA_01085	0	WT_bam_peak_230	105	1.40843	12.1694	10.5387	6.77018e-13	2.89268e-11	319	1191135	CCNA_01085		H	DNA-cytosine methyltransferase	YP_002516458.1	1	1190105	1191112	2	1008	*	*	CCNA_01085
NC_011916.1	52008	52338	331	*	Promoter	metK		CCNA_00048	0	WT_bam_peak_14	95	1.408	11.1292	9.52794	7.42677e-12	2.96524e-10	184	52192	CCNA_00048		H	S-adenosylmethionine synthetase	YP_002515423.1	1	50902	52125	2	1224	*	*	metK
NC_011916.1	1945790	1946434	645	*	Promoter	CCNA_01820		CCNA_01820	0	WT_bam_peak_300	73	1.4061	8.83458	7.31218	1.46359e-09	4.87326e-08	106	1945896	CCNA_01820		S	GTP-binding protein hflX	YP_002517193.1	1	1946223	1947563	1	1341	*	*	CCNA_01820
NC_011916.1	807006	807647	642	*	Promoter	CCNA_00750		CCNA_00750	974	WT_bam_peak_165	80	1.40583	9.58999	8.042	2.57045e-10	9.07821e-09	497	807503	CCNA_00750		K	FeaR-family transcriptional regulator	YP_002516123.2	1	807593	808621	2	1029	*	*	CCNA_00750
NC_011916.1	4005984	4006580	597	*	Exon (CCNA_03839/CCNA_03839, exon 1 of 1)	CCNA_03840		CCNA_03840	1215	WT_bam_peak_587	90	1.40278	10.6733	9.08735	2.12178e-11	8.17805e-10	119	4006103	CCNA_03840		C	succinyl-CoA:coenzyme A transferase	YP_002519213.1	1	4006251	4007795	2	1545	*	*	CCNA_03840
NC_011916.1	3066735	3067025	291	*	Exon (CCNA_02910/CCNA_02910, exon 1 of 1)	CCNA_02909		CCNA_02909	1935	WT_bam_peak_419	71	1.40188	8.68174	7.16517	2.08094e-09	6.83644e-08	121	3066856	CCNA_02909		S	tetratricopeptide repeat-containing 2OG-Fe(II) oxygenase	YP_002518282.2	1	3064800	3066293	1	1494	*	*	CCNA_02909
NC_011916.1	2559977	2560211	235	*	Promoter	CCNA_02416		CCNA_02416	0	WT_bam_peak_349	74	1.40184	9.02271	7.49395	9.49052e-10	3.20664e-08	100	2560077	CCNA_02416		L	DNA-binding protein HU	YP_002517789.1	1	2560136	2560414	1	279	*	*	CCNA_02416
NC_011916.1	255138	256260	1123	*	Promoter	CCNA_00240		CCNA_00240	0	WT_bam_peak_55	84	1.40102	10.0172	8.4539	9.6117e-11	3.51641e-09	135	255273	CCNA_00240		G	PTS system, IIA component	YP_002515615.1	1	255318	255725	1	408	*	*	CCNA_00240
NC_011916.1	3671633	3672075	443	*	Promoter	coxC		CCNA_03513	0	WT_bam_peak_527	86	1.39957	10.2353	8.66482	5.81701e-11	2.16362e-09	263	3671896	CCNA_03513		C	cytochrome c oxidase subunit III coxC	YP_002518886.1	1	3670974	3671846	2	873	*	*	coxC
NC_011916.1	3582161	3582732	572	*	Promoter	CCNA_03414		CCNA_03414	0	WT_bam_peak_507	74	1.39773	9.02612	7.49728	9.41629e-10	3.18215e-08	360	3582521	CCNA_03414		C	Re/Si-specific NAD(P)(+) transhydrogenase subunit alpha	YP_002518787.1	1	3581213	3582355	2	1143	*	*	CCNA_03414
NC_011916.1	1050933	1051531	599	*	Promoter	CCNA_00974		CCNA_00974	0	WT_bam_peak_204	70	1.39765	8.53017	7.01942	2.95005e-09	9.56269e-08	344	1051277	CCNA_00974		P	TonB-dependent outer membrane receptor	YP_002516347.1	1	1051388	1054555	1	3168	*	*	CCNA_00974
NC_011916.1	2445639	2445962	324	*	Promoter	ftsE		CCNA_02299	0	WT_bam_peak_338	70	1.39765	8.53017	7.01942	2.95005e-09	9.56269e-08	149	2445788	CCNA_02299		D	cell division ATP-binding protein FtsE	YP_002517672.3	1	2445821	2446528	1	708	*	*	ftsE
NC_011916.1	2482457	2482759	303	*	Promoter	CCNA_02342		CCNA_02342	0	WT_bam_peak_343	70	1.39765	8.53017	7.01942	2.95005e-09	9.56269e-08	162	2482619	CCNA_02342		S	pentapeptide repeat-containing protein	YP_002517715.1	1	2481416	2482681	2	1266	*	*	CCNA_02342
NC_011916.1	3285589	3285985	397	*	Promoter	CCNA_03986		CCNA_03986	0	WT_bam_peak_451	70	1.39765	8.53017	7.01942	2.95005e-09	9.56269e-08	181	3285770	CCNA_03986			hypothetical protein	YP_009020558.1	1	3285449	3285835	2	387	*	*	CCNA_03986
NC_011916.1	57849	58111	263	*	Promoter	CCNA_00054		CCNA_00054	0	WT_bam_peak_16	81	1.39511	9.69481	8.14264	2.01925e-10	7.20046e-09	123	57972	CCNA_00054		J	tRNA 2-methylthioadenosine synthase	YP_002515429.1	1	56665	58011	2	1347	*	*	CCNA_00054
NC_011916.1	2745045	2745377	333	*	Promoter	CCNA_02598		CCNA_02598	0	WT_bam_peak_372	71	1.39411	8.66576	7.15157	2.15894e-09	7.05391e-08	207	2745252	CCNA_02598		S	toxin protein relE2	YP_002517971.3	1	2744972	2745274	2	303	*	*	CCNA_02598
NC_011916.1	703	1822	1120	*	Promoter	CCNA_00002		CCNA_00002	0	WT_bam_peak_1	68	1.39343	8.37987	6.87495	4.16994e-09	1.33367e-07	124	827	CCNA_00002		D	Maf-family nucleoside triphosphate pyrophosphatase	YP_002515377.1	1	1104	1703	1	600	*	*	CCNA_00002
NC_011916.1	720000	720519	520	*	Promoter	CCNA_R0010		CCNA_R0010	0	WT_bam_peak_148	68	1.39343	8.37987	6.87495	4.16994e-09	1.33367e-07	401	720401	CCNA_R0010					1	720365	720441	2	77	*	*	rna-CCNA_R0010
NC_011916.1	2996927	2997412	486	*	Promoter	CCNA_02842		CCNA_02842	0	WT_bam_peak_410	68	1.39343	8.37987	6.87495	4.16994e-09	1.33367e-07	227	2997154	CCNA_02842		T	two-component sensor histidine kinase	YP_002518215.1	1	2995539	2996945	2	1407	*	*	CCNA_02842
NC_011916.1	260785	261090	306	*	Promoter	CCNA_00249		CCNA_00249	0	WT_bam_peak_57	80	1.39281	9.63559	8.08472	2.31425e-10	8.22773e-09	132	260917	CCNA_00249		S	SCO1/SenC family protein	YP_002515624.1	1	260971	261561	1	591	*	*	CCNA_00249
NC_011916.1	528948	529258	311	*	Promoter	metE		CCNA_00515	-66	WT_bam_peak_112	70	1.39115	8.55162	7.04026	2.80789e-09	9.11465e-08	173	529121	CCNA_00515		E	5-methyltetrahydropteroyltriglutamate-- homocysteine methyltransferase	YP_002515888.1	1	529324	531657	1	2334	*	*	metE
NC_011916.1	106029	106377	349	*	Promoter	hfsJ		CCNA_00094	0	WT_bam_peak_25	74	1.3893	8.92746	7.40285	1.18179e-09	3.95503e-08	263	106292	CCNA_00094		M	WecG/TagA-family glycosyltransferase HfsJ	YP_002515469.1	1	105310	106230	2	921	*	*	hfsJ
NC_011916.1	617680	617961	282	*	Promoter	CCNA_00588		CCNA_00588	76	WT_bam_peak_127	67	1.38921	8.23085	6.73181	5.87692e-09	1.85434e-07	92	617772	CCNA_00588			SapA domain protein	YP_002515961.1	1	617604	617843	1	240	*	*	CCNA_00588
NC_011916.1	2167720	2168065	346	*	Promoter	CCNA_03961		CCNA_03961	0	WT_bam_peak_314	67	1.38768	8.22816	6.7313	5.91344e-09	1.85652e-07	179	2167899	CCNA_03961			hypothetical protein	YP_009020533.1	1	2167838	2168062	2	225	*	*	CCNA_03961
NC_011916.1	3361420	3361759	340	*	Promoter	CCNA_03200		CCNA_03200	0	WT_bam_peak_460	72	1.3876	8.76411	7.24551	1.72143e-09	5.68185e-08	192	3361612	CCNA_03200		T	hybrid sensor histidine kinase/receiver domain protein	YP_002518573.1	1	3359910	3361634	2	1725	*	*	CCNA_03200
NC_011916.1	3730062	3730445	384	*	Promoter	CCNA_03574		CCNA_03574	0	WT_bam_peak_537	67	1.38484	8.20662	6.71038	6.21413e-09	1.94814e-07	176	3730238	CCNA_03574		P	TonB-dependent receptor	YP_002518947.2	1	3727740	3730142	2	2403	*	*	CCNA_03574
NC_011916.1	3532940	3533455	516	*	Promoter	CCNA_R0077		CCNA_R0077	0	WT_bam_peak_493	80	1.38371	9.6326	8.08182	2.33024e-10	8.28285e-09	96	3533036	CCNA_R0077					1	3532896	3533067	2	172	*	*	rna-CCNA_R0077
NC_011916.1	136637	137446	810	*	Promoter	CCNA_00127		CCNA_00127	0	WT_bam_peak_31	75	1.38259	9.08712	7.55694	8.18239e-10	2.7737e-08	174	136811	CCNA_00127		S	KTSC domain protein	YP_002515502.1	1	136811	137011	1	201	*	*	CCNA_00127
NC_011916.1	3320398	3320979	582	*	Promoter	CCNA_03164		CCNA_03164	0	WT_bam_peak_455	64	1.38076	7.93664	6.44968	1.15707e-08	3.55075e-07	314	3320712	CCNA_03164		U	protein translocase subunit secA	YP_002518537.1	1	3320693	3323464	1	2772	*	*	CCNA_03164
NC_011916.1	4018795	4019189	395	*	Promoter	CCNA_03854		CCNA_03854	88	WT_bam_peak_590	78	1.37815	9.36954	7.82872	4.27032e-10	1.48347e-08	241	4019036	CCNA_03854		E	phosphoribosyl-ATP pyrophosphatase	YP_002519227.1	1	4018707	4019030	1	324	*	*	CCNA_03854
NC_011916.1	3568481	3568791	311	*	Promoter	CCNA_03397		CCNA_03397	49	WT_bam_peak_503	71	1.37758	8.62793	7.11474	2.35543e-09	7.67821e-08	138	3568619	CCNA_03397		S	DUF465 domain-containing protein	YP_002518770.2	1	3568610	3568840	2	231	*	*	CCNA_03397
NC_011916.1	793004	793471	468	*	Promoter	bamF		CCNA_00735	0	WT_bam_peak_162	61	1.37232	7.64757	6.17243	2.25128e-08	6.72311e-07	107	793111	CCNA_00735		S	beta-barrel assembly machine (BAM) protein BamF	YP_002516108.1	1	792461	793030	2	570	*	*	bamF
NC_011916.1	3661291	3661597	307	*	Promoter	CCNA_03503		CCNA_03503	0	WT_bam_peak_523	63	1.37232	7.87019	6.38718	1.34837e-08	4.10034e-07	145	3661436	CCNA_03503		S	polyisoprenoid-binding protein	YP_002518876.1	1	3660813	3661454	2	642	*	*	CCNA_03503
NC_011916.1	158366	158891	526	*	Promoter	CCNA_00148		CCNA_00148	0	WT_bam_peak_34	67	1.37073	8.28386	6.78335	5.20164e-09	1.64683e-07	235	158601	CCNA_00148		S	hypothetical protein	YP_002515523.1	1	158546	159079	1	534	*	*	CCNA_00148
NC_011916.1	4014833	4015068	236	*	Promoter	CCNA_03849		CCNA_03849	0	WT_bam_peak_589	70	1.36922	8.5542	7.04277	2.79126e-09	9.06212e-08	102	4014935	CCNA_03849		G	fructokinase	YP_002519222.2	1	4014965	4015954	1	990	*	*	CCNA_03849
NC_011916.1	163218	163489	272	*	Promoter	CCNA_00154		CCNA_00154	0	WT_bam_peak_35	70	1.36894	8.52518	7.01658	2.98415e-09	9.62543e-08	126	163344	CCNA_00154		S	hypothetical protein	YP_002515529.1	1	162975	163235	2	261	*	*	CCNA_00154
NC_011916.1	3605320	3606019	700	*	Promoter	CCNA_03443		CCNA_03443	0	WT_bam_peak_511	60	1.3681	7.50497	6.03597	3.1263e-08	9.20513e-07	620	3605940	CCNA_03443		S	hypothetical protein	YP_002518816.1	1	3605305	3605787	2	483	*	*	CCNA_03443
NC_011916.1	215057	215461	405	*	Promoter	CCNA_00200		CCNA_00200	0	WT_bam_peak_45	72	1.36806	8.75308	7.23477	1.76571e-09	5.82412e-08	246	215303	CCNA_00200		C	2OG-Fe(II) oxygenase superfamily protein	YP_002515575.3	1	214320	215255	2	936	*	*	CCNA_00200
NC_011916.1	49884	50108	225	*	Promoter	CCNA_00046		CCNA_00046	0	WT_bam_peak_13	80	1.36562	9.58857	8.04063	2.57887e-10	9.10689e-09	110	49994	CCNA_00046		-	hypothetical protein	YP_002515421.1	1	49645	50031	2	387	*	*	CCNA_00046
NC_011916.1	2647766	2648026	261	*	Promoter	CCNA_02497		CCNA_02497	0	WT_bam_peak_359	59	1.36387	7.36367	5.90099	4.32843e-08	1.25606e-06	149	2647915	CCNA_02497		S	DUF1800 family protein	YP_002517870.1	1	2645968	2647773	2	1806	*	*	CCNA_02497
NC_011916.1	2771685	2772613	929	*	Promoter	CCNA_02622		CCNA_02622	-229	WT_bam_peak_378	59	1.36299	7.41612	5.95177	3.83601e-08	1.11745e-06	820	2772505	CCNA_02622		S	M61 glycyl aminopeptidase	YP_002517995.1	1	2769600	2771456	2	1857	*	*	CCNA_02622
NC_011916.1	534980	535225	246	*	Promoter	CCNA_00519		CCNA_00519	-13	WT_bam_peak_113	61	1.36108	7.63049	6.15818	2.34159e-08	6.94736e-07	93	535073	CCNA_00519		-	hypothetical protein	YP_002515892.1	1	533891	534967	2	1077	*	*	CCNA_00519
NC_011916.1	286773	288021	1249	*	Promoter	CCNA_00273		CCNA_00273	0	WT_bam_peak_63	57	1.35965	7.22366	5.76729	5.97503e-08	1.70887e-06	597	287370	CCNA_00273		J	peptide deformylase	YP_002515648.1	1	286774	287295	1	522	*	*	CCNA_00273
NC_011916.1	2237556	2237785	230	*	Promoter	CCNA_02088		CCNA_02088	0	WT_bam_peak_325	57	1.35965	7.22366	5.76729	5.97503e-08	1.70887e-06	119	2237675	CCNA_02088		S	iron-sulfur cluster insertion protein ErpA	YP_002517461.1	1	2237630	2237962	1	333	*	*	CCNA_02088
NC_011916.1	396520	396888	369	*	Promoter	CCNA_00379		CCNA_00379	0	WT_bam_peak_77	58	1.35874	7.35038	5.8904	4.46293e-08	1.28706e-06	189	396709	CCNA_00379		O	thiol:disulfide interchange protein dsbA	YP_002515754.1	1	396026	396640	2	615	*	*	CCNA_00379
NC_011916.1	2175800	2176096	297	*	Promoter	CCNA_02030		CCNA_02030	0	WT_bam_peak_316	57	1.35586	7.24779	5.79065	5.6521e-08	1.61938e-06	142	2175942	CCNA_02030		-	hypothetical protein	YP_002517403.1	1	2175516	2175911	2	396	*	*	CCNA_02030
NC_011916.1	884292	884555	264	*	Promoter	CCNA_00822		CCNA_00822	0	WT_bam_peak_182	56	1.35543	7.08496	5.63481	8.22318e-08	2.31841e-06	125	884417	CCNA_00822		-	hypothetical protein	YP_002516195.2	1	883961	884305	2	345	*	*	CCNA_00822
NC_011916.1	1224202	1224496	295	*	Promoter	CCNA_01120		CCNA_01120	0	WT_bam_peak_236	56	1.35543	7.08496	5.63481	8.22318e-08	2.31841e-06	196	1224398	CCNA_01120			hypothetical protein	YP_002516493.2	1	1224190	1224321	2	132	*	*	CCNA_01120
NC_011916.1	271469	271725	257	*	Promoter	CCNA_00257		CCNA_00257	0	WT_bam_peak_59	63	1.35433	7.80141	6.32018	1.57976e-08	4.78432e-07	88	271557	CCNA_00257		H	adenosylhomocysteinase	YP_002515632.1	1	270176	271567	2	1392	*	*	CCNA_00257
NC_011916.1	540011	540360	350	*	Promoter	CCNA_00527		CCNA_00527	0	WT_bam_peak_114	62	1.35361	7.68579	6.20949	2.06163e-08	6.1732e-07	128	540139	CCNA_00527		S	hypothetical protein	YP_002515900.1	1	540157	540663	1	507	*	*	CCNA_00527
NC_011916.1	117894	118456	563	*	Promoter	CCNA_00107		CCNA_00107	1	WT_bam_peak_28	61	1.35311	7.61455	6.14261	2.42913e-08	7.20095e-07	351	118245	CCNA_00107		S	Trm112p-like protein	YP_002515482.1	1	118260	118457	2	198	*	*	CCNA_00107
NC_011916.1	839676	840285	610	*	Promoter	CCNA_00778		CCNA_00778	0	WT_bam_peak_173	59	1.35292	7.44175	5.97665	3.61618e-08	1.05524e-06	103	839779	CCNA_00778		T	GTP-binding protein TypA/BipA	YP_002516151.1	1	837946	839778	2	1833	*	*	CCNA_00778
NC_011916.1	3744448	3744928	481	*	Promoter	nepR		CCNA_03590	0	WT_bam_peak_540	61	1.35248	7.61347	6.14156	2.43517e-08	7.21838e-07	368	3744816	CCNA_03590		-	anti-sigma factor NepR	YP_002518963.2	1	3744561	3744746	2	186	*	*	nepR
NC_011916.1	426177	426512	336	*	Promoter	CCNA_00413		CCNA_00413	0	WT_bam_peak_83	55	1.35121	6.94756	5.5039	1.12834e-07	3.13401e-06	160	426337	CCNA_00413		H	poly(A) polymerase/tRNA-nucleotidyltransferase	YP_002515788.4	1	426379	427632	1	1254	*	*	CCNA_00413
NC_011916.1	867672	867925	254	*	Promoter	CCNA_00803		CCNA_00803	0	WT_bam_peak_179	61	1.34987	7.64274	6.17003	2.27646e-08	6.76036e-07	158	867830	CCNA_00803		NT	chemotaxis protein cheW	YP_002516176.2	1	867854	868309	1	456	*	*	CCNA_00803
NC_011916.1	596067	596559	493	*	Promoter	CCNA_00574		CCNA_00574	-181	WT_bam_peak_125	53	1.34698	6.81147	5.37414	1.54358e-07	4.22532e-06	348	596415	CCNA_00574		G	alpha-N-acetylglucosaminidase	YP_002515947.1	1	596740	599052	1	2313	*	*	CCNA_00574
NC_011916.1	226757	227151	395	*	Promoter	aguA		CCNA_00211	-535	WT_bam_peak_49	57	1.34651	7.2495	5.79229	5.62989e-08	1.61328e-06	269	227026	CCNA_00211		E	Agmatine/peptidylarginine deiminase	YP_002515586.2	1	227686	228693	1	1008	*	*	aguA
NC_011916.1	953926	954172	247	*	Promoter	CCNA_00875		CCNA_00875	-2	WT_bam_peak_196	52	1.34276	6.67668	5.2457	2.10533e-07	5.67937e-06	119	954045	CCNA_00875		U	Flp/Fap pilin component protein	YP_002516248.1	1	953751	953924	2	174	*	*	CCNA_00875
NC_011916.1	1837540	1837786	247	*	Promoter	CCNA_01705		CCNA_01705	0	WT_bam_peak_291	52	1.34276	6.67668	5.2457	2.10533e-07	5.67937e-06	94	1837634	CCNA_01705		S	periplasmic 3-ketoglycoside hydrolase	YP_002517078.1	1	1836721	1837566	2	846	*	*	CCNA_01705
NC_011916.1	2232266	2232751	486	*	Promoter	CCNA_02081		CCNA_02081	0	WT_bam_peak_324	52	1.34276	6.67668	5.2457	2.10533e-07	5.67937e-06	102	2232368	CCNA_02081		U	Sec-independent protein translocase protein tatB	YP_002517454.1	1	2231825	2232427	2	603	*	*	CCNA_02081
NC_011916.1	2469108	2469385	278	*	Promoter	CCNA_02326		CCNA_02326	0	WT_bam_peak_340	52	1.34276	6.67668	5.2457	2.10533e-07	5.67937e-06	146	2469254	CCNA_02326		E	aspartate aminotransferase family protein	YP_002517699.1	1	2468002	2469219	2	1218	*	*	CCNA_02326
NC_011916.1	521750	522963	1214	*	Promoter	CCNA_00507		CCNA_00507	0	WT_bam_peak_111	60	1.33688	7.51441	6.04511	3.05907e-08	9.01343e-07	596	522346	CCNA_00507		P	cytochrome c1	YP_002515880.1	1	522241	523086	1	846	*	*	CCNA_00507
NC_011916.1	3834159	3834634	476	*	Promoter	skaH		CCNA_03675	0	WT_bam_peak_552	55	1.33623	6.96178	5.51768	1.09199e-07	3.03613e-06	94	3834253	CCNA_03675		T	PAS-family sensor histidine kinase SkaH	YP_002519048.1	1	3834296	3836134	1	1839	*	*	skaH
NC_011916.1	1166030	1166272	243	*	Promoter	CCNA_01062		CCNA_01062	0	WT_bam_peak_225	50	1.33442	6.44796	5.02889	3.56484e-07	9.35643e-06	114	1166144	CCNA_01062		H	GDP-mannose 4,6 dehydratase	YP_002516435.1	1	1166270	1167247	1	978	*	*	CCNA_01062
NC_011916.1	1733137	1733521	385	*	Promoter	mreB		CCNA_01612	0	WT_bam_peak_286	49	1.33432	6.41107	4.99319	3.88088e-07	1.0158e-05	246	1733383	CCNA_01612		D	rod shape-determining protein MreB	YP_002516985.1	1	1733317	1734360	1	1044	*	*	mreB
NC_011916.1	2676217	2676735	519	*	Promoter	CCNA_02528		CCNA_02528	0	WT_bam_peak_363	49	1.33432	6.41107	4.99319	3.88088e-07	1.0158e-05	381	2676598	CCNA_02528		I	PlsY-like acyl-phosphate glycerol 3-phosphate acyltransferase	YP_002517901.1	1	2676573	2677229	1	657	*	*	CCNA_02528
NC_011916.1	2695737	2696394	658	*	Promoter	divK		CCNA_02547	0	WT_bam_peak_366	49	1.33432	6.41107	4.99319	3.88088e-07	1.0158e-05	445	2696182	CCNA_02547		T	response regulator receiver protein DivK	YP_002517920.1	1	2695941	2696318	2	378	*	*	divK
NC_011916.1	2750150	2750378	229	*	Promoter	CCNA_02604		CCNA_02604	0	WT_bam_peak_374	49	1.33432	6.41107	4.99319	3.88088e-07	1.0158e-05	161	2750311	CCNA_02604		N	host cell attachment protein	YP_002517977.1	1	2749903	2750319	2	417	*	*	CCNA_02604
NC_011916.1	3701990	3702251	262	*	Promoter	CCNA_03545		CCNA_03545	0	WT_bam_peak_533	56	1.33314	7.1074	5.6566	7.80908e-08	2.20496e-06	115	3702105	CCNA_03545		J	ribosome silencing factor	YP_002518918.2	1	3702077	3702508	1	432	*	*	CCNA_03545
NC_011916.1	3896946	3897228	283	*	Promoter	CCNA_03728		CCNA_03728	0	WT_bam_peak_564	54	1.3324	6.89954	5.45945	1.26026e-07	3.47176e-06	140	3897086	CCNA_03728			hypothetical protein	YP_002519101.3	1	3896761	3897006	2	246	*	*	CCNA_03728
NC_011916.1	1575176	1575613	438	*	Promoter	ccoN		CCNA_01467	464	WT_bam_peak_276	48	1.33009	6.28023	4.86897	5.2453e-07	1.35217e-05	171	1575347	CCNA_01467		C	cytochrome cbb3 oxidase subunit I ccoN	YP_002516840.1	1	1574712	1576358	1	1647	*	*	ccoN
NC_011916.1	3670973	3671407	435	*	Promoter	CCNA_03512		CCNA_03512	-173	WT_bam_peak_526	57	1.32887	7.19265	5.73936	6.41727e-08	1.82238e-06	338	3671311	CCNA_03512		S	DUF983 domain-containing protein	YP_002518885.1	1	3670438	3670800	2	363	*	*	CCNA_03512
NC_011916.1	507643	507978	336	*	Promoter	CCNA_00489		CCNA_00489	0	WT_bam_peak_105	52	1.32806	6.68882	5.25743	2.04729e-07	5.52803e-06	155	507798	CCNA_00489		E	phosphoribosyl-AMP cyclohydrolase	YP_002515862.1	1	507328	507747	2	420	*	*	CCNA_00489
NC_011916.1	509408	509802	395	*	Promoter	CCNA_00491		CCNA_00491	0	WT_bam_peak_106	54	1.32669	6.92768	5.48667	1.18119e-07	3.26084e-06	183	509591	CCNA_00491		H	GTP cyclohydrolase I	YP_002515864.1	1	508870	509508	2	639	*	*	CCNA_00491
NC_011916.1	3515950	3516515	566	*	Promoter	ftsH		CCNA_03334	0	WT_bam_peak_489	50	1.32617	6.42117	5.00298	3.79167e-07	9.93162e-06	112	3516062	CCNA_03334		O	cell division protein FtsH	YP_002518706.1	1	3514514	3516394	2	1881	*	*	ftsH
NC_011916.1	1094314	1094552	239	*	Promoter	CCNA_R0023		CCNA_R0023	0	WT_bam_peak_209	47	1.32587	6.15073	4.74606	7.06757e-07	1.79449e-05	87	1094401	CCNA_R0023					1	1094451	1094527	2	77	*	*	rna-CCNA_R0023
NC_011916.1	3103428	3104324	897	*	Promoter	CCNA_02944		CCNA_02944	0	WT_bam_peak_426	47	1.32587	6.15073	4.74606	7.06757e-07	1.79449e-05	604	3104032	CCNA_02944			hypothetical protein	YP_002518317.1	1	3103950	3104690	1	741	*	*	CCNA_02944
NC_011916.1	3000204	3000592	389	*	Promoter	CCNA_02846		CCNA_02846	0	WT_bam_peak_411	50	1.32415	6.42956	5.01111	3.71912e-07	9.74743e-06	95	3000299	CCNA_02846		O	DegP/HtrA-family serine protease	YP_002518219.1	1	2998630	3000222	2	1593	*	*	CCNA_02846
NC_011916.1	3560187	3560463	277	*	Promoter	CCNA_03387		CCNA_03387	750	WT_bam_peak_500	47	1.32367	6.17318	4.7677	6.71151e-07	1.70726e-05	148	3560335	CCNA_03387		M	aspartate racemase	YP_002518760.2	1	3560500	3561213	2	714	*	*	CCNA_03387
NC_011916.1	29245	29473	229	*	Promoter	cckO		CCNA_00026	0	WT_bam_peak_7	57	1.32285	7.24455	5.78752	5.69443e-08	1.6311e-06	120	29365	CCNA_00026		T	PAS-family sensor histidine kinase CckO	YP_002515401.1	1	26701	29403	2	2703	*	*	cckO
NC_011916.1	3945335	3945801	467	*	Promoter	CCNA_03779		CCNA_03779	85	WT_bam_peak_574	56	1.3228	7.0507	5.60379	8.89816e-08	2.49006e-06	101	3945436	CCNA_03779		S	DUF2794 domain-containing protein	YP_002519152.1	1	3945554	3945886	2	333	*	*	CCNA_03779
NC_011916.1	1233401	1233635	235	*	Promoter	fliQ		CCNA_01129	0	WT_bam_peak_238	46	1.32165	6.02255	4.62474	9.49402e-07	2.37279e-05	60	1233461	CCNA_01129		N	flagellar biosynthesis protein FliQ	YP_002516502.1	1	1233504	1233770	1	267	*	*	fliQ
NC_011916.1	2775548	2775890	343	*	Promoter	ftsQ		CCNA_02625	0	WT_bam_peak_380	46	1.32165	6.02255	4.62474	9.49402e-07	2.37279e-05	125	2775673	CCNA_02625		D	cell division protein FtsQ	YP_002517998.1	1	2774833	2775741	2	909	*	*	ftsQ
NC_011916.1	2899688	2899914	227	*	Promoter	CCNA_03974		CCNA_03974	0	WT_bam_peak_394	46	1.32165	6.02255	4.62474	9.49402e-07	2.37279e-05	173	2899861	CCNA_03974			hypothetical protein	YP_009020546.1	1	2899489	2899896	2	408	*	*	CCNA_03974
NC_011916.1	3212814	3213075	262	*	Promoter	CCNA_03061		CCNA_03061	0	WT_bam_peak_440	49	1.32135	6.33468	4.92175	4.62722e-07	1.19743e-05	195	3213009	CCNA_03061		IQ	SDR family dehydrogenase, group 9	YP_002518434.1	1	3213009	3213830	1	822	*	*	CCNA_03061
NC_011916.1	35089	35695	607	*	Promoter	CCNA_03912		CCNA_03912	0	WT_bam_peak_9	57	1.31824	7.25249	5.7952	5.59126e-08	1.60251e-06	476	35565	CCNA_03912			hypothetical protein	YP_009020483.1	1	35047	35667	2	621	*	*	CCNA_03912
NC_011916.1	1004832	1005288	457	*	Promoter	CCNA_00928		CCNA_00928	0	WT_bam_peak_202	45	1.31743	5.8957	4.50472	1.27145e-06	3.1281e-05	141	1004973	CCNA_00928		K	GntR family transcriptional regulator	YP_002516301.2	1	1004428	1005102	2	675	*	*	CCNA_00928
NC_011916.1	1261251	1261628	378	*	Promoter	CCNA_01156		CCNA_01156	-258	WT_bam_peak_243	45	1.31743	5.8957	4.50472	1.27145e-06	3.1281e-05	51	1261302	CCNA_01156		-	sulfotransferase family protein	YP_002516529.1	1	1261886	1262671	1	786	*	*	CCNA_01156
NC_011916.1	3168150	3168571	422	*	Promoter	CCNA_03014		CCNA_03014	0	WT_bam_peak_436	45	1.31743	5.8957	4.50472	1.27145e-06	3.1281e-05	248	3168398	CCNA_03014			hypothetical protein	YP_002518387.1	1	3167565	3168458	2	894	*	*	CCNA_03014
NC_011916.1	3321297	3321930	634	*	Promoter	CCNA_03164		CCNA_03164	604	WT_bam_peak_456	45	1.31743	5.8957	4.50472	1.27145e-06	3.1281e-05	143	3321440	CCNA_03164		U	protein translocase subunit secA	YP_002518537.1	1	3320693	3323464	1	2772	*	*	CCNA_03164
NC_011916.1	3968699	3969082	384	*	Promoter	hfsK		CCNA_03803	0	WT_bam_peak_580	51	1.31681	6.56724	5.14203	2.70869e-07	7.21058e-06	76	3968775	CCNA_03803		M	GNAT-family holdfast biogenesis protein HfsK	YP_002519176.1	1	3968758	3969843	1	1086	*	*	hfsK
NC_011916.1	116820	117185	366	*	Promoter	CCNA_00106		CCNA_00106	0	WT_bam_peak_27	48	1.31472	6.3047	4.89265	4.95793e-07	1.28041e-05	141	116961	CCNA_00106		CH	2-polyprenyl-6-methoxyphenol hydroxylase	YP_002515481.1	1	116834	118099	1	1266	*	*	CCNA_00106
NC_011916.1	3130679	3131400	722	*	Promoter	CCNA_02976		CCNA_02976	438	WT_bam_peak_431	44	1.31459	5.8372	4.45039	1.45479e-06	3.54495e-05	628	3131307	CCNA_02976		NT	MCP-signal associated domain protein	YP_002518349.2	1	3131479	3131838	2	360	*	*	CCNA_02976
NC_011916.1	482100	482386	287	*	Promoter	CCNA_00468		CCNA_00468	-167	WT_bam_peak_97	107	1.31453	12.3985	10.762	3.99485e-13	1.72982e-11	187	482287	CCNA_00468			UDP glucuronic acid epimerase-related protein	YP_002515841.1	1	481820	481933	2	114	*	*	CCNA_00468
NC_011916.1	111128	111612	485	*	Promoter	CCNA_00100		CCNA_00100	26	WT_bam_peak_26	45	1.31427	5.92143	4.52955	1.19831e-06	2.95427e-05	194	111322	CCNA_00100		G	Ribulose-5-phosphate 3-epimerase	YP_002515475.2	1	110979	111638	2	660	*	*	CCNA_00100
NC_011916.1	2824499	2825319	821	*	Promoter	CCNA_02671		CCNA_02671	0	WT_bam_peak_387	43	1.3132	5.77018	4.38575	1.69754e-06	4.11386e-05	441	2824940	CCNA_02671			hypothetical protein	YP_002518044.1	1	2824375	2824536	2	162	*	*	CCNA_02671
NC_011916.1	521176	521441	266	*	Promoter	CCNA_00506		CCNA_00506	221	WT_bam_peak_110	51	1.31282	6.61708	5.19033	2.41502e-07	6.45164e-06	105	521281	CCNA_00506		C	cytochrome b	YP_002515879.1	1	520955	522235	1	1281	*	*	CCNA_00506
NC_011916.1	11405	11693	289	*	Promoter	mutS		CCNA_00012	0	WT_bam_peak_5	53	1.3118	6.73809	5.30509	1.82772e-07	4.95348e-06	121	11526	CCNA_00012		L	DNA mismatch repair protein MutS	YP_002515387.1	1	11467	14178	1	2712	*	*	mutS
NC_011916.1	270096	270587	492	*	Promoter	CCNA_00256		CCNA_00256	-39	WT_bam_peak_58	49	1.31102	6.41146	4.99356	3.87739e-07	1.01494e-05	98	270194	CCNA_00256		H	pyridoxine kinase	YP_002515631.1	1	269206	270057	2	852	*	*	CCNA_00256
NC_011916.1	3397257	3397719	463	*	Promoter	CCNA_03988		CCNA_03988	0	WT_bam_peak_466	42	1.30898	5.646	4.2682	2.25944e-06	5.39262e-05	250	3397507	CCNA_03988			hypothetical protein	YP_009020560.1	1	3397119	3397646	2	528	*	*	CCNA_03988
NC_011916.1	1445056	1445409	354	*	Promoter	rplQ		CCNA_01332	-66	WT_bam_peak_259	47	1.30858	6.17511	4.76956	6.68175e-07	1.69997e-05	98	1445154	CCNA_01332		J	LSU ribosomal protein L17P	YP_002516705.1	1	1445475	1445888	1	414	*	*	rplQ
NC_011916.1	3550706	3551164	459	*	Promoter	CCNA_03378		CCNA_03378	0	WT_bam_peak_497	44	1.30544	5.86521	4.47753	1.36392e-06	3.3302e-05	313	3551019	CCNA_03378		G	SuhB-family inositol monophosphatase protein	YP_002518751.2	1	3550841	3551641	1	801	*	*	CCNA_03378
NC_011916.1	3682846	3683449	604	*	Promoter	CCNA_03524		CCNA_03524	0	WT_bam_peak_530	44	1.30519	5.87304	4.4851	1.33955e-06	3.27265e-05	517	3683363	CCNA_03524		E	di-/tripeptide transporter	YP_002518897.1	1	3681121	3683001	2	1881	*	*	CCNA_03524
NC_011916.1	463830	464293	464	*	Promoter	CCNA_R0006		CCNA_R0006	-461	WT_bam_peak_90	41	1.30476	5.52316	4.15223	2.99806e-06	7.0432e-05	319	464149	CCNA_R0006					1	464754	464843	1	90	*	*	rna-CCNA_R0006
NC_011916.1	565324	565852	529	*	Promoter	CCNA_00547		CCNA_00547	0	WT_bam_peak_120	41	1.30476	5.52316	4.15223	2.99806e-06	7.0432e-05	159	565483	CCNA_00547		K	PurR-family transcriptional regulator	YP_002515920.2	1	565748	565879	1	132	*	*	CCNA_00547
NC_011916.1	1675504	1675730	227	*	Promoter	CCNA_01559		CCNA_01559	-230	WT_bam_peak_283	41	1.30476	5.52316	4.15223	2.99806e-06	7.0432e-05	87	1675591	CCNA_01559		IQ	2-deoxy-D-gluconate 3-dehydrogenase	YP_002516932.1	1	1675960	1676727	1	768	*	*	CCNA_01559
NC_011916.1	2753828	2754073	246	*	Promoter	CCNA_02607		CCNA_02607	0	WT_bam_peak_375	41	1.30476	5.52316	4.15223	2.99806e-06	7.0432e-05	132	2753960	CCNA_02607		C	isocitrate dehydrogenase	YP_002517980.1	1	2753922	2755133	1	1212	*	*	CCNA_02607
NC_011916.1	3987096	3987462	367	*	Promoter	CCNA_03821		CCNA_03821	0	WT_bam_peak_584	48	1.3041	6.20868	4.80203	6.18472e-07	1.5775e-05	84	3987180	CCNA_03821		L	exodeoxyribonuclease III	YP_002519194.1	1	3987369	3988175	1	807	*	*	CCNA_03821
NC_011916.1	3654019	3654547	529	*	Promoter	CCNA_03494		CCNA_03494	0	WT_bam_peak_521	42	1.30306	5.65489	4.27684	2.21366e-06	5.2864e-05	114	3654133	CCNA_03494		S	patatin-like phospholipase	YP_002518867.1	1	3653130	3654191	2	1062	*	*	CCNA_03494
NC_011916.1	622520	622807	288	*	Promoter	CCNA_00592		CCNA_00592	64	WT_bam_peak_128	43	1.30212	5.7025	4.32259	1.98381e-06	4.75784e-05	106	622626	CCNA_00592		S	ferritin superfamily protein	YP_002515965.1	1	621804	622871	2	1068	*	*	CCNA_00592
NC_011916.1	3429944	3430219	276	*	Promoter	CCNA_03260		CCNA_03260	0	WT_bam_peak_473	45	1.30016	5.9941	4.59964	1.01368e-06	2.51397e-05	124	3430068	CCNA_03260		H	queuosine biosynthesis protein QueD	YP_002518633.1	1	3429697	3430062	2	366	*	*	CCNA_03260
NC_011916.1	130261	130726	466	*	Promoter	CCNA_00118		CCNA_00118	515	WT_bam_peak_29	45	1.2992	5.93824	4.54564	1.15282e-06	2.84682e-05	408	130669	CCNA_00118		O	O-linked N-acetylglucosamine transferase, SPINDLY family	YP_002515493.1	1	129746	131989	1	2244	*	*	CCNA_00118
NC_011916.1	322807	323570	764	*	Promoter	CCNA_00307		CCNA_00307	0	WT_bam_peak_67	41	1.29671	5.51672	4.14825	3.04285e-06	7.10804e-05	378	323185	CCNA_00307		V	phospholipid-lipopolysaccharide ABC transporter	YP_002515682.1	1	321045	322868	2	1824	*	*	CCNA_00307
NC_011916.1	610934	611403	470	*	Promoter	CCNA_00582		CCNA_00582	0	WT_bam_peak_126	39	1.29631	5.2815	3.92441	5.22998e-06	0.000119012	362	611296	CCNA_00582		S	hypothetical protein	YP_002515955.3	1	611200	611757	1	558	*	*	CCNA_00582
NC_011916.1	967427	967877	451	*	Promoter	CCNA_00889		CCNA_00889	0	WT_bam_peak_198	39	1.29631	5.2815	3.92441	5.22998e-06	0.000119012	274	967701	CCNA_00889		S	NTF2-family protein	YP_002516262.2	1	967313	967756	2	444	*	*	CCNA_00889
NC_011916.1	2423505	2423754	250	*	Promoter	CCNA_02270		CCNA_02270	0	WT_bam_peak_337	39	1.29631	5.2815	3.92441	5.22998e-06	0.000119012	138	2423643	CCNA_02270		K	MarR-family transcriptional regulator	YP_002517643.1	1	2423096	2423605	2	510	*	*	CCNA_02270
NC_011916.1	3179990	3180270	281	*	Promoter	CCNA_03024		CCNA_03024	0	WT_bam_peak_437	39	1.29631	5.2815	3.92441	5.22998e-06	0.000119012	94	3180084	CCNA_03024		E	branched-chain amino acid aminotransferase	YP_002518397.1	1	3179307	3180197	2	891	*	*	CCNA_03024
NC_011916.1	3369818	3370222	405	*	Promoter	CCNA_03207		CCNA_03207	66	WT_bam_peak_462	39	1.29631	5.2815	3.92441	5.22998e-06	0.000119012	348	3370166	CCNA_03207		S	DUF72 domain-containing protein	YP_002518580.1	1	3369752	3370579	1	828	*	*	CCNA_03207
NC_011916.1	432837	433184	348	*	Promoter	CCNA_00422		CCNA_00422	0	WT_bam_peak_84	48	1.29602	6.28124	4.86993	5.23311e-07	1.34918e-05	134	432971	CCNA_00422		IQ	SDR pteridine reductase	YP_002515797.1	1	432336	433088	2	753	*	*	CCNA_00422
NC_011916.1	512082	512311	230	*	Promoter	CCNA_00495		CCNA_00495	2	WT_bam_peak_107	45	1.29463	5.89293	4.50423	1.27959e-06	3.13163e-05	118	512200	CCNA_00495		S	putative membrane protein insertion efficiency factor YidD	YP_002515868.1	1	512080	512334	1	255	*	*	CCNA_00495
NC_011916.1	84847	85353	507	*	Promoter	CCNA_00081		CCNA_00081	0	WT_bam_peak_21	45	1.29311	5.93204	4.53972	1.16939e-06	2.88589e-05	194	85041	CCNA_00081			hypothetical protein	YP_002515456.1	1	84763	84972	2	210	*	*	CCNA_00081
NC_011916.1	171608	171880	273	*	Promoter	CCNA_00162		CCNA_00162	0	WT_bam_peak_37	53	1.29276	6.81075	5.37414	1.54614e-07	4.22532e-06	110	171718	CCNA_00162		S	beta-barrel type 2 porin	YP_002515537.1	1	171649	172917	1	1269	*	*	CCNA_00162
NC_011916.1	250352	250649	298	*	Promoter	CCNA_00235		CCNA_00235	0	WT_bam_peak_54	42	1.29231	5.66252	4.28419	2.1751e-06	5.19769e-05	116	250468	CCNA_00235			hypothetical protein	YP_002515610.1	1	250273	250548	2	276	*	*	CCNA_00235
NC_011916.1	812350	812597	248	*	Promoter	CCNA_00753		CCNA_00753	0	WT_bam_peak_167	40	1.29148	5.42126	4.05636	3.79088e-06	8.78294e-05	68	812418	CCNA_00753		C	lysine 2,3-aminomutase	YP_002516126.2	1	811400	812437	2	1038	*	*	CCNA_00753
NC_011916.1	2977405	2977810	406	*	Promoter	CCNA_R0174		CCNA_R0174	0	WT_bam_peak_406	42	1.29083	5.62198	4.24737	2.38792e-06	5.65757e-05	324	2977729	CCNA_R0174					1	2977449	2977700	1	252	*	*	rna-CCNA_R0174
NC_011916.1	3746916	3747592	677	*	Promoter	CCNA_03593		CCNA_03593	177	WT_bam_peak_541	40	1.29077	5.42979	4.06457	3.71715e-06	8.61847e-05	475	3747391	CCNA_03593		F	ferritin-like superfamily protein	YP_002518966.1	1	3746642	3747769	2	1128	*	*	CCNA_03593
NC_011916.1	3565490	3565793	304	*	Promoter	dgcA		CCNA_03394	0	WT_bam_peak_501	39	1.28847	5.32909	3.97018	4.68716e-06	0.000107108	135	3565625	CCNA_03394		T	GGDEF diguanylate cyclase DgcA	YP_002518767.1	1	3565573	3566286	1	714	*	*	dgcA
NC_011916.1	225702	225937	236	*	Promoter	CCNA_00210		CCNA_00210	587	WT_bam_peak_48	41	1.28837	5.50088	4.13302	3.15588e-06	7.36173e-05	179	225881	CCNA_00210		P	TonB-dependent receptor	YP_002515585.2	1	225115	227526	1	2412	*	*	CCNA_00210
NC_011916.1	3551745	3552208	464	*	Promoter	CCNA_03379		CCNA_03379	0	WT_bam_peak_498	39	1.28828	5.25699	3.90339	5.53363e-06	0.000124914	175	3551920	CCNA_03379		K	Cro/CI family transcriptional regulator	YP_002518752.1	1	3551638	3551865	2	228	*	*	CCNA_03379
NC_011916.1	2226886	2227231	346	*	Promoter	dipM		CCNA_02075	-5	WT_bam_peak_322	37	1.28787	5.04524	3.70238	9.01073e-06	0.000198436	92	2226978	CCNA_02075		M	peptidoglycan binding endopeptidase DipM	YP_002517448.1	1	2225052	2226881	2	1830	*	*	dipM
NC_011916.1	2473794	2474058	265	*	Promoter	cleC		CCNA_02332	0	WT_bam_peak_341	37	1.28787	5.04524	3.70238	9.01073e-06	0.000198436	151	2473945	CCNA_02332		T	single domain receiver protein CleC	YP_002517705.1	1	2473963	2474481	1	519	*	*	cleC
NC_011916.1	180017	180283	267	*	Promoter	CCNA_00168		CCNA_00168	0	WT_bam_peak_40	52	1.28638	6.64859	5.2209	2.246e-07	6.01312e-06	110	180127	CCNA_00168		M	polysaccharide export protein	YP_002515543.2	1	180205	180801	1	597	*	*	CCNA_00168
NC_011916.1	3467612	3468058	447	*	Promoter	CCNA_03297		CCNA_03297	0	WT_bam_peak_481	38	1.28634	5.16739	3.81723	6.80158e-06	0.000152325	375	3467987	CCNA_03297		-	hypothetical protein	YP_002518669.1	1	3468011	3469126	1	1116	*	*	CCNA_03297
NC_011916.1	398480	398815	336	*	Promoter	ccrM		CCNA_00382	898	WT_bam_peak_78	38	1.28498	5.15939	3.81211	6.92803e-06	0.000154131	180	398660	CCNA_00382		L	adenine-specific methyltransferase ccrM	YP_002515757.1	1	398637	399713	2	1077	*	*	ccrM
NC_011916.1	3663716	3664191	476	*	Promoter	CCNA_03505		CCNA_03505	0	WT_bam_peak_524	37	1.28377	5.12881	3.78262	7.43344e-06	0.000164961	409	3664125	CCNA_03505		O	peroxiredoxin	YP_002518878.1	1	3663479	3663961	2	483	*	*	CCNA_03505
NC_011916.1	61628	61854	227	*	Promoter	CCNA_00060		CCNA_00060	0	WT_bam_peak_18	41	1.28366	5.54397	4.17221	2.85779e-06	6.72651e-05	105	61733	CCNA_00060		O	mitochondrial-type Fe-S cluster assembly protein NFU	YP_002515435.1	1	61191	61763	2	573	*	*	CCNA_00060
NC_011916.1	733450	733873	424	*	Promoter	CCNA_00675		CCNA_00675	0	WT_bam_peak_150	35	1.28365	4.92914	3.59361	1.17723e-05	0.000254912	74	733524	CCNA_00675		S	VapC-like PIN domain ribonuclease	YP_002516048.1	1	733100	733495	2	396	*	*	CCNA_00675
NC_011916.1	1136623	1136952	330	*	Promoter	CCNA_01041		CCNA_01041	0	WT_bam_peak_216	35	1.28365	4.92914	3.59361	1.17723e-05	0.000254912	170	1136793	CCNA_01041			hypothetical protein	YP_002516414.1	1	1136570	1136704	2	135	*	*	CCNA_01041
NC_011916.1	1237864	1238182	319	*	Promoter	CCNA_01133		CCNA_01133	216	WT_bam_peak_239	35	1.28365	4.92914	3.59361	1.17723e-05	0.000254912	76	1237940	CCNA_01133		S	hypothetical protein	YP_002516506.1	1	1237868	1238398	2	531	*	*	CCNA_01133
NC_011916.1	3790532	3790807	276	*	Promoter	CCNA_03636		CCNA_03636	0	WT_bam_peak_545	35	1.28365	4.92914	3.59361	1.17723e-05	0.000254912	90	3790622	CCNA_03636		H	biotin synthase	YP_002519009.1	1	3789689	3790714	2	1026	*	*	CCNA_03636
NC_011916.1	480400	480943	544	*	Promoter	CCNA_00467		CCNA_00467	0	WT_bam_peak_96	86	1.28286	10.186	8.6168	6.51628e-11	2.41657e-09	73	480473	CCNA_00467			oligosaccharide translocase/flippase	YP_002515840.1	1	480439	481710	1	1272	*	*	CCNA_00467
NC_011916.1	4039164	4039504	341	*	Promoter	rho		CCNA_03876	362	WT_bam_peak_595	46	1.28122	6.09196	4.6918	8.0917e-07	2.03329e-05	87	4039251	CCNA_03876		K	transcription termination factor rho	YP_002519249.4	1	4038433	4039866	2	1434	*	*	rho
NC_011916.1	665434	666026	593	*	Promoter	CCNA_00621		CCNA_00621	575	WT_bam_peak_137	38	1.28033	5.19571	3.84462	6.37221e-06	0.000143014	411	665845	CCNA_00621		-	hypothetical protein	YP_002515994.1	1	666047	666601	2	555	*	*	CCNA_00621
NC_011916.1	130967	131380	414	*	Promoter	CCNA_00119		CCNA_00119	-597	WT_bam_peak_30	39	1.27638	5.25576	3.90224	5.54932e-06	0.000125245	213	131180	CCNA_00119		S	S-adenosylmethionine-dependent methyltransferase	YP_002515494.1	1	131977	132438	1	462	*	*	CCNA_00119
NC_011916.1	3238523	3238807	285	*	Promoter	CCNA_03089		CCNA_03089	432	WT_bam_peak_445	34	1.27556	4.74716	3.42415	1.78995e-05	0.000376574	66	3238589	CCNA_03089		S	YecT-family protein	YP_002518462.1	1	3238826	3239239	2	414	*	*	CCNA_03089
NC_011916.1	1145444	1145690	247	*	Promoter	CCNA_01049		CCNA_01049	0	WT_bam_peak_220	33	1.2752	4.70101	3.38003	1.99063e-05	0.000416841	211	1145655	CCNA_01049		-	hypothetical protein	YP_002516422.1	1	1145672	1146154	1	483	*	*	CCNA_01049
NC_011916.1	400207	400781	575	*	Promoter	CCNA_00383		CCNA_00383	0	WT_bam_peak_79	35	1.27047	4.83175	3.5027	1.47316e-05	0.000314268	109	400316	CCNA_00383		L	ribonuclease HII	YP_002515758.1	1	399852	400487	2	636	*	*	CCNA_00383
NC_011916.1	3917493	3917718	226	*	Promoter	CCNA_03747		CCNA_03747	399	WT_bam_peak_567	37	1.2697	5.04098	3.70113	9.09955e-06	0.000199008	175	3917668	CCNA_03747		M	glycosyltransferase family 2 protein	YP_002519120.1	1	3917092	3918117	2	1026	*	*	CCNA_03747
NC_011916.1	3650635	3650884	250	*	Promoter	CCNA_03490		CCNA_03490	0	WT_bam_peak_520	33	1.26817	4.67866	3.36142	2.09575e-05	0.000435091	191	3650826	CCNA_03490			hypothetical protein	YP_002518863.1	1	3650597	3650818	2	222	*	*	CCNA_03490
NC_011916.1	3204	3484	281	*	Promoter	dnaQ		CCNA_00005	14	WT_bam_peak_3	36	1.26663	4.94868	3.61234	1.12543e-05	0.000244152	146	3350	CCNA_00005		L	DNA polymerase III, epsilon chain	YP_002515380.1	1	3190	3903	1	714	*	*	dnaQ
NC_011916.1	3997678	3997906	229	*	Promoter	CCNA_03832		CCNA_03832	310	WT_bam_peak_586	38	1.2655	5.1881	3.83726	6.48485e-06	0.000145459	175	3997853	CCNA_03832		K	TetR-family transcriptional regulator	YP_002519205.1	1	3997368	3997976	1	609	*	*	CCNA_03832
NC_011916.1	3616091	3616362	272	*	Promoter	CCNA_03451		CCNA_03451	0	WT_bam_peak_512	33	1.26462	4.65124	3.33501	2.23234e-05	0.00046237	50	3616141	CCNA_03451			hypothetical protein	YP_002518824.2	1	3616201	3616425	1	225	*	*	CCNA_03451
NC_011916.1	825568	826035	468	*	Promoter	CCNA_00770		CCNA_00770	0	WT_bam_peak_171	32	1.26433	4.52732	3.21928	2.96948e-05	0.000603559	319	825887	CCNA_00770		K	TetR family transcriptional regulator	YP_002516143.1	1	825728	826336	1	609	*	*	CCNA_00770
NC_011916.1	3638806	3639217	412	*	Promoter	CCNA_03472		CCNA_03472	106	WT_bam_peak_519	32	1.26417	4.60521	3.29091	2.48193e-05	0.000511788	51	3638857	CCNA_03472			hypothetical protein	YP_002518845.1	1	3638700	3638969	1	270	*	*	CCNA_03472
NC_011916.1	3683844	3684197	354	*	Promoter	CCNA_03525		CCNA_03525	-492	WT_bam_peak_531	33	1.26351	4.63562	3.31999	2.31409e-05	0.000478641	213	3684057	CCNA_03525			hypothetical protein	YP_002518898.1	1	3683011	3683352	2	342	*	*	CCNA_03525
NC_011916.1	919051	919574	524	*	Promoter	putA		CCNA_00846	816	WT_bam_peak_190	32	1.26218	4.57983	3.26966	2.6313e-05	0.000537452	134	919185	CCNA_00846		C	proline dehydrogenase/delta-1-pyrroline-5-carboxylate dehydrogenase PutA	YP_002516219.1	1	917301	920390	2	3090	*	*	putA
NC_011916.1	710183	710411	229	*	Promoter	CCNA_00655		CCNA_00655	0	WT_bam_peak_145	33	1.26195	4.63183	3.31634	2.33437e-05	0.000482681	147	710330	CCNA_00655		-	hypothetical protein	YP_002516028.1	1	708328	710310	2	1983	*	*	CCNA_00655
NC_011916.1	3592250	3592510	261	*	Promoter	CCNA_03426		CCNA_03426	0	WT_bam_peak_508	32	1.2577	4.56096	3.2516	2.74815e-05	0.000560273	129	3592379	CCNA_03426			MarR family repressor protein	YP_002518799.2	1	3591851	3592315	2	465	*	*	CCNA_03426
NC_011916.1	3922678	3922944	267	*	Promoter	CCNA_03753		CCNA_03753	765	WT_bam_peak_569	33	1.25629	4.69223	3.37443	2.03128e-05	0.00042225	80	3922758	CCNA_03753		C	epoxyqueuosine reductase	YP_002519126.1	1	3922579	3923709	2	1131	*	*	CCNA_03753
NC_011916.1	3256318	3257020	703	*	Promoter	CCNA_03105		CCNA_03105	0	WT_bam_peak_448	30	1.25589	4.32824	3.03506	4.69635e-05	0.000922444	24	3256342	CCNA_03105		O	DnaJ domain protein	YP_002518478.1	1	3255828	3256478	2	651	*	*	CCNA_03105
NC_011916.1	3109391	3109686	296	*	Promoter	flmE		CCNA_02949	145	WT_bam_peak_427	28	1.25409	4.15462	2.87303	7.00455e-05	0.00133958	43	3109434	CCNA_02949		J	S-adenosylmethionine-dependent methyltransferase related protein	YP_002518322.1	1	3109246	3109893	1	648	*	*	flmE
NC_011916.1	1982415	1982639	225	*	Promoter	qoxB		CCNA_01850	62	WT_bam_peak_303	30	1.25284	4.31144	3.01914	4.88158e-05	0.000956886	199	1982614	CCNA_01850		C	quinol cytochrome oxidase polypeptide I	YP_002517223.1	1	1980704	1982701	2	1998	*	*	qoxB
NC_011916.1	3401792	3402022	231	*	Promoter	CCNA_03236		CCNA_03236	0	WT_bam_peak_467	29	1.25232	4.20169	2.91781	6.28507e-05	0.00120834	76	3401868	CCNA_03236		P	spermidine/putrescine transport system permease protein potC	YP_002518609.1	1	3401109	3401984	2	876	*	*	CCNA_03236
NC_011916.1	1544714	1545081	368	*	Promoter	CCNA_01429		CCNA_01429	0	WT_bam_peak_269	29	1.25226	4.27592	2.9853	5.29761e-05	0.00103443	104	1544818	CCNA_01429		S	ubiquinol-cytochrome C reductase chaperone	YP_002516802.1	1	1545062	1545592	1	531	*	*	CCNA_01429
NC_011916.1	3839466	3839694	229	*	Promoter	CCNA_03679		CCNA_03679	-302	WT_bam_peak_553	31	1.2504	4.44578	3.14436	3.58278e-05	0.0007172	114	3839580	CCNA_03679		Q	PaaI thioesterase family protein	YP_002519052.1	1	3838736	3839164	2	429	*	*	CCNA_03679
NC_011916.1	4007423	4007886	464	*	Promoter	CCNA_03840		CCNA_03840	0	WT_bam_peak_588	34	1.2485	4.73492	3.41243	1.84111e-05	0.000386874	373	4007796	CCNA_03840		C	succinyl-CoA:coenzyme A transferase	YP_002519213.1	1	4006251	4007795	2	1545	*	*	CCNA_03840
NC_011916.1	3704042	3704315	274	*	Promoter	CCNA_03548		CCNA_03548	0	WT_bam_peak_534	31	1.24819	4.49634	3.18973	3.18904e-05	0.000646056	94	3704136	CCNA_03548		M	S41 family peptidase	YP_002518921.1	1	3704263	3705657	1	1395	*	*	CCNA_03548
NC_011916.1	499977	500310	334	*	Promoter	CCNA_00483		CCNA_00483	0	WT_bam_peak_104	29	1.24757	4.18753	2.90433	6.49337e-05	0.00124644	203	500180	CCNA_00483		S	Zn-dependent hydrolase, glyoxalase II family	YP_002515856.1	1	499379	500224	2	846	*	*	CCNA_00483
NC_011916.1	60953	61194	242	*	Promoter	CCNA_00059		CCNA_00059	0	WT_bam_peak_17	31	1.24723	4.48237	3.17646	3.29329e-05	0.000666101	134	61087	CCNA_00059		C	malonic semialdehyde reductase	YP_002515434.1	1	60534	61121	2	588	*	*	CCNA_00059
NC_011916.1	3866148	3866668	521	*	Promoter	CCNA_R0197		CCNA_R0197	64	WT_bam_peak_557	30	1.24586	4.32379	3.03083	4.74471e-05	0.000931472	476	3866624	CCNA_R0197					1	3866270	3866732	2	463	*	*	rna-CCNA_R0197
NC_011916.1	375612	375853	242	*	Promoter	CCNA_00358		CCNA_00358	0	WT_bam_peak_74	28	1.24475	4.09102	2.81575	8.10924e-05	0.00152845	81	375693	CCNA_00358		I	delta 3,5-delta2,4-dienoyl-CoA isomerase precursor	YP_002515733.1	1	374976	375836	2	861	*	*	CCNA_00358
NC_011916.1	2093	2569	477	*	Promoter	CCNA_00004		CCNA_00004	0	WT_bam_peak_2	27	1.24453	3.98302	2.71606	0.000103987	0.00192283	442	2535	CCNA_00004		H	dephospho-CoA kinase	YP_002515379.1	1	2559	3158	1	600	*	*	CCNA_00004
NC_011916.1	3969434	3970087	654	*	Promoter	CCNA_03804		CCNA_03804	200	WT_bam_peak_581	29	1.23846	4.19322	2.90976	6.40885e-05	0.00123095	123	3969557	CCNA_03804		K	DUF2218 domain-containing protein	YP_002519177.3	1	3969955	3970287	2	333	*	*	CCNA_03804
NC_011916.1	2764548	2764823	276	*	Promoter	CCNA_02615		CCNA_02615	-469	WT_bam_peak_376	24	1.2372	3.74228	2.49468	0.000181017	0.00320125	115	2764663	CCNA_02615		Q	homogentisate 1,2-dioxygenase	YP_002517988.1	1	2762802	2764079	2	1278	*	*	CCNA_02615
NC_011916.1	2980295	2980594	300	*	Promoter	CCNA_02825		CCNA_02825	0	WT_bam_peak_408	24	1.2372	3.74228	2.49468	0.000181017	0.00320125	192	2980487	CCNA_02825		L	transposase	YP_002518198.1	1	2980586	2980978	1	393	*	*	CCNA_02825
NC_011916.1	1123009	1123320	312	*	Promoter	CCNA_01034		CCNA_01034	0	WT_bam_peak_214	26	1.23617	3.87584	2.61778	0.000133094	0.00241113	128	1123137	CCNA_01034		P	TonB-dependent outer membrane receptor	YP_002516407.2	1	1123256	1126540	1	3285	*	*	CCNA_01034
NC_011916.1	283929	284273	345	*	Promoter	CCNA_00269		CCNA_00269	0	WT_bam_peak_62	24	1.23598	3.71608	2.47314	0.000192274	0.00336403	43	283972	CCNA_00269		S	YbaB/EbfC-family DNA-binding protein	YP_002515644.1	1	284102	284431	1	330	*	*	CCNA_00269
NC_011916.1	454382	454822	441	*	Promoter	cheE		CCNA_00450	-36	WT_bam_peak_87	30	1.23475	4.30386	3.01192	4.96752e-05	0.000972926	367	454749	CCNA_00450		-	cheE protein	YP_002515825.1	1	454858	455328	1	471	*	*	cheE
NC_011916.1	214178	214492	315	*	Promoter	CCNA_00200		CCNA_00200	763	WT_bam_peak_44	29	1.23462	4.25274	2.96647	5.58805e-05	0.00108026	115	214293	CCNA_00200		C	2OG-Fe(II) oxygenase superfamily protein	YP_002515575.3	1	214320	215255	2	936	*	*	CCNA_00200
NC_011916.1	1162787	1163018	232	*	Promoter	rsaD		CCNA_01060	0	WT_bam_peak_224	26	1.23376	3.88866	2.62995	0.000129223	0.0023445	152	1162939	CCNA_01060		V	type I protein secretion ATP-binding protein RsaD	YP_002516433.1	1	1163016	1164752	1	1737	*	*	rsaD
NC_011916.1	477809	478075	267	*	Promoter	CCNA_00465		CCNA_00465	0	WT_bam_peak_94	56	1.23293	7.0526	5.60563	8.85931e-08	2.47953e-06	73	477882	CCNA_00465		M	UDP-galactopyranose mutase	YP_002515838.3	1	477921	479033	1	1113	*	*	CCNA_00465
NC_011916.1	3955285	3955687	403	*	Promoter	CCNA_03790		CCNA_03790	0	WT_bam_peak_578	28	1.23129	4.17808	2.89535	6.63621e-05	0.00127248	21	3955306	CCNA_03790			hypothetical protein	YP_002519163.1	1	3955324	3955599	1	276	*	*	CCNA_03790
NC_011916.1	3654801	3655141	341	*	Promoter	CCNA_03495		CCNA_03495	0	WT_bam_peak_522	24	1.23062	3.70514	2.46289	0.000197179	0.00344437	182	3654983	CCNA_03495		IQ	D-beta-hydroxybutyrate dehydrogenase	YP_002518868.1	1	3654263	3655060	2	798	*	*	CCNA_03495
NC_011916.1	3672426	3672758	333	*	Promoter	CCNA_03515		CCNA_03515	0	WT_bam_peak_528	28	1.22997	4.16338	2.88135	6.86468e-05	0.00131417	74	3672500	CCNA_03515			hypothetical protein	YP_002518888.1	1	3672544	3672705	2	162	*	*	CCNA_03515
NC_011916.1	3947000	3947228	229	*	Promoter	CCNA_03780		CCNA_03780	0	WT_bam_peak_575	27	1.22777	4.01735	2.74866	9.60838e-05	0.00178377	192	3947192	CCNA_03780		S	thioredoxin-like protein	YP_002519153.2	1	3946415	3947149	2	735	*	*	CCNA_03780
NC_011916.1	235888	236242	355	*	Promoter	CCNA_00218		CCNA_00218	635	WT_bam_peak_51	25	1.22772	3.77006	2.52093	0.000169801	0.00301349	139	236027	CCNA_00218		S	hypothetical protein	YP_002515593.2	1	236131	236877	2	747	*	*	CCNA_00218
NC_011916.1	2183297	2183611	315	*	Promoter	lon		CCNA_02037	0	WT_bam_peak_318	23	1.22752	3.55539	2.32482	0.000278362	0.00473347	261	2183558	CCNA_02037		O	ATP-dependent endopeptidase Lon	YP_002517410.1	1	2181072	2183471	2	2400	*	*	lon
NC_011916.1	822737	822996	260	*	Promoter	CCNA_00764		CCNA_00764	0	WT_bam_peak_169	23	1.22651	3.60672	2.3731	0.000247332	0.00423545	11	822748	CCNA_00764		C	electron transfer flavoprotein beta subunit	YP_002516137.1	1	822151	822897	2	747	*	*	CCNA_00764
NC_011916.1	38378	38723	346	*	Promoter	CCNA_00034		CCNA_00034	0	WT_bam_peak_10	28	1.22587	4.12326	2.84635	7.52905e-05	0.00142446	247	38625	CCNA_00034		J	SSU ribosomal protein S15P	YP_002515409.1	1	38211	38480	2	270	*	*	CCNA_00034
NC_011916.1	2792672	2792922	251	*	Promoter	murD		CCNA_02639	-284	WT_bam_peak_382	22	1.22453	3.44759	2.22615	0.000356788	0.00594087	214	2792886	CCNA_02639		M	UDP-N-acetylmuramoylalanine--D-glutamate ligase	YP_002518012.1	1	2790973	2792388	2	1416	*	*	murD
NC_011916.1	1406707	1406957	251	*	Promoter	spmY		CCNA_01280	0	WT_bam_peak_254	21	1.22031	3.35215	2.13927	0.000444478	0.00725655	63	1406770	CCNA_01280		S	cell development regulator SpmY	YP_002516653.1	1	1405813	1406898	2	1086	*	*	spmY
NC_011916.1	3833188	3833439	252	*	Promoter	CCNA_03672		CCNA_03672	-22	WT_bam_peak_551	23	1.21914	3.5262	2.30033	0.000297715	0.00500807	156	3833344	CCNA_03672		C	superoxide dismutase	YP_002519045.1	1	3832546	3833166	2	621	*	*	CCNA_03672
NC_011916.1	3815432	3816086	655	*	Promoter	CCNA_03910		CCNA_03910	0	WT_bam_peak_549	22	1.21908	3.48194	2.25853	0.000329655	0.00551404	434	3815866	CCNA_03910			hypothetical protein	YP_008877629.1	1	3815979	3816086	2	108	*	*	CCNA_03910
NC_011916.1	140831	141075	245	*	Promoter	CCNA_00130		CCNA_00130	0	WT_bam_peak_32	23	1.21616	3.62066	2.38628	0.000239519	0.00410885	28	140859	CCNA_00130		P	Kup system potassium uptake protein	YP_002515505.1	1	138921	140918	2	1998	*	*	CCNA_00130
NC_011916.1	3636939	3637442	504	*	Promoter	CCNA_03909		CCNA_03909	82	WT_bam_peak_518	21	1.21418	3.38552	2.17068	0.000411604	0.00675025	174	3637113	CCNA_03909		-	hypothetical protein	YP_008877628.1	1	3636802	3637524	2	723	*	*	CCNA_03909
NC_011916.1	1146109	1146347	239	*	Promoter	CCNA_01050		CCNA_01050	0	WT_bam_peak_221	19	1.21186	3.16547	1.97029	0.000683172	0.010708	227	1146336	CCNA_01050		S	ABC transporter ATP-binding protein	YP_002516423.1	1	1146283	1147911	1	1629	*	*	CCNA_01050
NC_011916.1	237552	237904	353	*	Promoter	CCNA_00221		CCNA_00221	232	WT_bam_peak_52	21	1.21132	3.41376	2.19739	0.000385691	0.00634761	277	237829	CCNA_00221		-	hypothetical protein	YP_002515596.2	1	237642	238136	2	495	*	*	CCNA_00221
NC_011916.1	3572343	3572755	413	*	Promoter	rcdA		CCNA_03404	0	WT_bam_peak_504	19	1.19503	3.11497	1.92617	0.000767414	0.011853	36	3572379	CCNA_03404		S	protease adaptor protein RcdA	YP_002518777.1	1	3572670	3573179	1	510	*	*	rcdA
NC_011916.1	3843424	3843749	326	*	Promoter	urtP		CCNA_03681	0	WT_bam_peak_555	17	1.19201	2.91976	1.75031	0.00120293	0.0177701	242	3843666	CCNA_03681		V	ABC transporter ATP-binding protein	YP_002519054.1	1	3842762	3843646	2	885	*	*	urtP
NC_011916.1	3732354	3732614	261	*	Promoter	CCNA_03576		CCNA_03576	-425	WT_bam_peak_538	16	1.19043	2.75857	1.60771	0.00174353	0.0246769	35	3732389	CCNA_03576			hypothetical protein	YP_002518949.1	1	3731648	3731929	2	282	*	*	CCNA_03576

## Sheet: SUMMITS
chr	summit_pos	annotation	geneId	geneSymbol	display_name	distanceToTSS	name	score	signalValue	pValue	qValue	raw_pvalue	raw_qvalue	locus_tag	product	COG_category	protein_name	query
NC_011916.1	3378645	Promoter	CCNA_03218		CCNA_03218	-20	WT_bam_peak_463	79120	20.3183	7918.68	7912.08	0	0	CCNA_03218		M	periplasmic multidrug efflux lipoprotein precursor	YP_002518591.1
NC_011916.1	1073661	Promoter	CCNA_00992		CCNA_00992	-23	WT_bam_peak_207	53051	17.8267	5309.6	5305.14	0	0	CCNA_00992		S	hypothetical protein	YP_002516365.1
NC_011916.1	2859303	Promoter	CCNA_02704		CCNA_02704	-142	WT_bam_peak_388	24974	12.8805	2501.4	2497.45	0	0	CCNA_02704		C	NADP-dependent malic enzyme	YP_002518077.1
NC_011916.1	3046804	Promoter	CCNA_02895		CCNA_02895	-48	WT_bam_peak_416	22025	11.4024	2206.41	2202.53	0	0	CCNA_02895		P	TonB-dependent receptor	YP_002518268.1
NC_011916.1	764055	Promoter	CCNA_00706		CCNA_00706	-52	WT_bam_peak_157	19409	10.4597	1944.73	1940.95	0	0	CCNA_00706			hypothetical protein	YP_002516079.1
NC_011916.1	3303599	Promoter	CCNA_03149		CCNA_03149	-110	WT_bam_peak_454	14255	9.18089	1429.22	1425.59	0	0	CCNA_03149		G	beta-glucosidase/beta-xylosidase	YP_002518522.1
NC_011916.1	352254	Promoter	CCNA_00340		CCNA_00340	-180	WT_bam_peak_71	13808	7.8533	1384.46	1380.85	0	0	CCNA_00340		F	succinyl-CoA synthetase beta chain	YP_002515715.1
NC_011916.1	3085917	Promoter	CCNA_02923		CCNA_02923	-78	WT_bam_peak_421	9815	7.64231	985.032	981.585	0	0	CCNA_02923		P	TonB-dependent receptor	YP_002518296.1
NC_011916.1	559732	Promoter	CCNA_00539		CCNA_00539	-23	WT_bam_peak_119	8203	6.31238	823.681	820.305	0	0	CCNA_00539		G	salicylate hydroxylase	YP_002515912.1
NC_011916.1	2822625	Promoter	CCNA_02669		CCNA_02669	-34	WT_bam_peak_386	5701	5.69457	573.457	570.189	0	0	CCNA_02669		S	DUF3422 family protein	YP_002518042.1
NC_011916.1	945887	Promoter	xylX		CCNA_00866	-70	WT_bam_peak_194	5295	5.39368	532.772	529.527	0	0	CCNA_00866		S	fumarylacetoacetate hydrolase family protein	YP_002516239.1
NC_011916.1	1119599	Promoter	CCNA_01030		CCNA_01030	-98	WT_bam_peak_212	3463	4.55189	349.485	346.348	0	0	CCNA_01030		M	peptidyl-prolyl cis-trans isomerase	YP_002516403.1
NC_011916.1	435937	Promoter	CCNA_00425		CCNA_00425	157	WT_bam_peak_85	3511	4.18087	354.261	351.121	0	0	CCNA_00425			hypothetical protein	YP_002515800.1
NC_011916.1	2867989	Promoter	CCNA_R0069		CCNA_R0069	-380	WT_bam_peak_390	2502	3.9185	253.269	250.242	5.3827e-254	5.72796e-251	CCNA_R0069
NC_011916.1	2862291	Promoter	CCNA_R0064		CCNA_R0064	83	WT_bam_peak_389	2257	3.74115	228.683	225.7	2.07491e-229	1.99526e-226	CCNA_R0064
NC_011916.1	3214896	Promoter	CCNA_03062		CCNA_03062	12	WT_bam_peak_441	2447	3.73724	247.743	244.722	1.80717e-248	1.89671e-245	CCNA_03062		M	cell wall hydrolase family protein	YP_002518435.1
NC_011916.1	1724661	Promoter	CCNA_01604		CCNA_01604	-99	WT_bam_peak_285	2211	3.70737	224.096	221.124	8.01678e-225	7.51623e-222	CCNA_01604		G	hypothetical protein	YP_002516977.1
NC_011916.1	3041231	Promoter	CCNA_02893		CCNA_02893	832	WT_bam_peak_415	2224	3.6913	225.387	222.412	4.10204e-226	3.87258e-223	CCNA_02893		G	beta-xylosidase/alpha-L-arabinofuranosidase	YP_002518266.1
NC_011916.1	3882745	Promoter	CCNA_R0090		CCNA_R0090	106	WT_bam_peak_563	2797	3.67287	282.776	279.71	1.67494e-283	1.94984e-280	CCNA_R0090
NC_011916.1	3797982	Promoter	CCNA_R0087		CCNA_R0087	-340	WT_bam_peak_547	2059	3.59337	208.852	205.914	1.40605e-209	1.21899e-206	CCNA_R0087
NC_011916.1	1061564	Promoter	mucR1		CCNA_00982	-58	WT_bam_peak_206	1987	3.49137	201.632	198.716	2.33346e-202	1.92309e-199	CCNA_00982		K	ROS/MUCR transcriptional regulator MucR1	YP_002516355.1
NC_011916.1	4038378	Promoter	qor		CCNA_03875	992	WT_bam_peak_594	2763	3.47242	279.399	276.337	3.99025e-280	4.60257e-277	CCNA_03875		C	quinone oxidoreductase	YP_002519248.1
NC_011916.1	3058852	Promoter	CCNA_02902		CCNA_02902	-100	WT_bam_peak_418	1750	3.35268	177.905	175.068	1.24451e-178	8.55067e-176	CCNA_02902		G	xylan alpha-1,2-glucuronosidase	YP_002518275.1
NC_011916.1	3294342	Promoter	CCNA_R0183		CCNA_R0183	22	WT_bam_peak_453	1814	3.34419	184.331	181.469	4.66659e-185	3.39625e-182	CCNA_R0183
NC_011916.1	181155	Promoter	CCNA_00169		CCNA_00169	-224	WT_bam_peak_41	2421	3.34302	245.176	242.16	6.66807e-246	6.91831e-243	CCNA_00169		G	hypothetical protein	YP_002515544.1
NC_011916.1	1486078	Promoter	CCNA_03948		CCNA_03948	-131	WT_bam_peak_261	1753	3.33891	178.221	175.383	6.01174e-179	4.14e-176	CCNA_03948			hypothetical protein	YP_009020520.1
NC_011916.1	473163	Promoter	CCNA_00460		CCNA_00460	-82	WT_bam_peak_92	2059	3.28802	208.865	205.927	1.36458e-209	1.18304e-206	CCNA_00460			hypothetical protein	YP_002515835.1
NC_011916.1	787990	Exon (mutL/mutL, exon 1 of 1)	mutL		CCNA_00731	1284	WT_bam_peak_161	1768	3.28273	179.655	176.811	2.21309e-180	1.54525e-177	CCNA_00731		L	DNA mismatch repair protein mutL	YP_002516104.1
NC_011916.1	1318036	Promoter	CCNA_01194		CCNA_01194	-83	WT_bam_peak_249	1662	3.2809	169.013	166.214	9.7051e-170	6.10942e-167	CCNA_01194		HP	TonB-dependent receptor SucA	YP_002516567.1
NC_011916.1	673976	Promoter	cheY		CCNA_00628	-205	WT_bam_peak_139	1782	3.27961	181.13	178.28	7.4131e-182	5.24807e-179	CCNA_00628		T	chemotaxis protein cheY	YP_002516001.1
NC_011916.1	1912437	Promoter	CCNA_01784		CCNA_01784	182	WT_bam_peak_296	1570	3.20489	159.774	157.007	1.68267e-160	9.84011e-158	CCNA_01784			hypothetical protein	YP_002517157.1
NC_011916.1	455436	Promoter	CCNA_00451		CCNA_00451	-162	WT_bam_peak_88	1898	3.19769	192.731	189.841	1.8578e-193	1.44212e-190	CCNA_00451		P	TonB-dependent receptor	YP_002515826.1
NC_011916.1	892931	Promoter	CCNA_00830		CCNA_00830	-23	WT_bam_peak_183	1632	3.19749	166.064	163.276	8.62979e-167	5.29663e-164	CCNA_00830		G	beta-galactosidase	YP_002516203.1
NC_011916.1	3198818	Promoter	pilA		CCNA_03043	-116	WT_bam_peak_439	1549	3.188	157.745	154.984	1.79887e-158	1.03753e-155	CCNA_03043		U	type IV pilin protein pilA	YP_002518416.1
NC_011916.1	3792321	Promoter	CCNA_R0082		CCNA_R0082	86	WT_bam_peak_546	1529	3.17111	155.726	152.973	1.87932e-156	1.06414e-153	CCNA_R0082
NC_011916.1	382547	Promoter	CCNA_00365		CCNA_00365	108	WT_bam_peak_75	1800	3.15016	182.945	180.089	1.13501e-183	8.14704e-181	CCNA_00365		E	ornithine decarboxylase	YP_002515740.1
NC_011916.1	773497	Promoter	cdzI		CCNA_03931	233	WT_bam_peak_159	1951	3.03944	198.024	195.117	9.46237e-199	7.63836e-196	CCNA_03931			immunity protein CdzI	YP_009020503.1
NC_011916.1	3056365	Promoter	CCNA_02901		CCNA_02901	-159	WT_bam_peak_417	1262	2.93888	128.923	126.263	1.19399e-129	5.45758e-127	CCNA_02901		T	methyl-accepting chemotaxis protein	YP_002518274.1
NC_011916.1	3247733	Promoter	CCNA_03096		CCNA_03096	-49	WT_bam_peak_447	1299	2.93475	132.635	129.964	2.31739e-133	1.08643e-130	CCNA_03096		HP	TonB-dependent receptor	YP_002518469.1
NC_011916.1	582142	Promoter	CCNA_R0008		CCNA_R0008	110	WT_bam_peak_122	1359	2.92968	138.614	135.922	2.4322e-139	1.19674e-136	CCNA_R0008
NC_011916.1	920652	Promoter	CCNA_R0019		CCNA_R0019	100	WT_bam_peak_191	1311	2.92321	133.805	131.128	1.56675e-134	7.44732e-132	CCNA_R0019
NC_011916.1	2086451	Promoter	CCNA_R0152		CCNA_R0152	26	WT_bam_peak_309	1239	2.91776	126.578	123.928	2.64241e-127	1.18032e-124	CCNA_R0152
NC_011916.1	691838	Promoter	CCNA_00639		CCNA_00639	-87	WT_bam_peak_142	1316	2.90021	134.289	131.611	5.14044e-135	2.44906e-132	CCNA_00639		U	FhaC-family hemolysin activation/secretion protein	YP_002516012.1
NC_011916.1	757202	Promoter	CCNA_R0116		CCNA_R0116	61	WT_bam_peak_154	1106	2.76981	113.238	110.645	5.78096e-114	2.26464e-111	CCNA_R0116
NC_011916.1	852464	Promoter	CCNA_00788		CCNA_00788	910	WT_bam_peak_176	1229	2.73651	125.544	122.9	2.85759e-126	1.25893e-123	CCNA_00788		EGP	transporter, major facilitator superfamily	YP_002516161.2
NC_011916.1	1026309	Promoter	sciP		CCNA_00948	-130	WT_bam_peak_203	1045	2.73619	107.066	104.502	8.59014e-108	3.14775e-105	CCNA_00948		S	CtrA inhibitory protein SciP	YP_002516321.2
NC_011916.1	1423258	Promoter	CCNA_R0030		CCNA_R0030	94	WT_bam_peak_255	1036	2.72775	106.188	103.628	6.48634e-107	2.35505e-104	CCNA_R0030
NC_011916.1	1498372	Promoter	CCNA_01382		CCNA_01382	-115	WT_bam_peak_263	1023	2.71508	104.876	102.321	1.33045e-105	4.77529e-103	CCNA_01382		IQ	long-chain-fatty-acid--CoA ligase	YP_002516755.1
NC_011916.1	4032001	Promoter	parA		CCNA_03869	304	WT_bam_peak_592	1553	2.71438	158.15	155.387	7.07946e-159	4.10204e-156	CCNA_03869		D	chromosome partitioning protein ParA	YP_002519242.1
NC_011916.1	152661	Promoter	chlI		CCNA_00139	-61	WT_bam_peak_33	1104	2.68074	113.091	110.499	8.10961e-114	3.16957e-111	CCNA_00139		O	magnesium chelatase subunit ChlI-like ATPase	YP_002515514.1
NC_011916.1	76255	Promoter	CCNA_R0001		CCNA_R0001	105	WT_bam_peak_19	1124	2.66697	115.033	112.432	9.2683e-116	3.69828e-113	CCNA_R0001
NC_011916.1	485840	Promoter	CCNA_00470		CCNA_00470	292	WT_bam_peak_100	1785	2.65887	181.404	178.554	3.94457e-182	2.79254e-179	CCNA_00470			O-antigen polymerase	YP_002515843.1
NC_011916.1	1104705	Promoter	CCNA_01021		CCNA_01021	-321	WT_bam_peak_210	958	2.65174	98.4069	95.8798	3.91832e-99	1.31886e-96	CCNA_01021		M	TonB-dependent receptor	YP_002516394.2
NC_011916.1	3279683	Promoter	ctrA		CCNA_03130	-36	WT_bam_peak_450	1023	2.64564	104.885	102.33	1.30317e-105	4.67735e-103	CCNA_03130		K	cell cycle response regulator CtrA	YP_002518503.1
NC_011916.1	2666107	Promoter	CCNA_02515		CCNA_02515	-113	WT_bam_peak_361	900	2.59263	92.5092	90.0143	3.09599e-93	9.67609e-91	CCNA_02515		S	TPR repeat/SEL1 family protein	YP_002517888.1
NC_011916.1	1189166	Promoter	CCNA_01084		CCNA_01084	293	WT_bam_peak_229	1238	2.56894	126.475	123.827	3.34965e-127	1.48936e-124	CCNA_01084		-	hypothetical protein	YP_002516457.1
NC_011916.1	1057284	Promoter	CCNA_R0022		CCNA_R0022	83	WT_bam_peak_205	893	2.54161	91.8029	89.3123	1.57435e-92	4.87192e-90	CCNA_R0022
NC_011916.1	409354	Promoter	CCNA_R0201		CCNA_R0201	135	WT_bam_peak_80	926	2.53079	95.174	92.6636	6.69885e-96	2.1697e-93	CCNA_R0201
NC_011916.1	2984917	Promoter	CCNA_02830		CCNA_02830	-50	WT_bam_peak_409	822	2.5124	84.7267	82.2777	1.87629e-85	5.27594e-83	CCNA_02830		E	DNA repair protein RadC	YP_002518203.1
NC_011916.1	584055	Promoter	CCNA_00566		CCNA_00566	-514	WT_bam_peak_123	871	2.50607	89.5882	87.1106	2.58107e-90	7.75175e-88	CCNA_00566		M	mannonate dehydratase	YP_002515939.1
NC_011916.1	3786533	Promoter	CCNA_R0195		CCNA_R0195	-21	WT_bam_peak_544	951	2.48748	97.6243	95.1008	2.3752e-98	7.92866e-96	CCNA_R0195
NC_011916.1	3230668	Promoter	CCNA_03082		CCNA_03082	-71	WT_bam_peak_444	794	2.48284	81.9252	79.4943	1.18796e-82	3.20406e-80	CCNA_03082		-	hypothetical protein	YP_002518455.2
NC_011916.1	713406	Promoter	CCNA_00658		CCNA_00658	-471	WT_bam_peak_146	823	2.48261	84.7646	82.3154	1.71949e-85	4.83727e-83	CCNA_00658		L	5-methylcytosine-specific restriction enzyme MRR	YP_002516031.1
NC_011916.1	3578767	Promoter	CCNA_03906		CCNA_03906	-149	WT_bam_peak_506	921	2.48255	94.6794	92.1724	2.09218e-95	6.72357e-93	CCNA_03906			UrcA family protein	YP_008877626.1
NC_011916.1	3028820	Promoter	CCNA_02881		CCNA_02881	-50	WT_bam_peak_413	783	2.47018	80.7356	78.3142	1.83823e-81	4.85065e-79	CCNA_02881		C	oxoglutarate semialdehyde dehydrogenase	YP_002518254.1
NC_011916.1	3431754	Promoter	CCNA_03263		CCNA_03263	-210	WT_bam_peak_474	894	2.46883	91.9459	89.4547	1.13266e-92	3.50994e-90	CCNA_03263		P	TonB-dependent receptor	YP_002518636.1
NC_011916.1	1431183	Promoter	CCNA_01304		CCNA_01304	54	WT_bam_peak_256	864	2.46584	88.9189	86.4449	1.20531e-89	3.59005e-87	CCNA_01304			hypothetical protein	YP_002516677.2
NC_011916.1	842386	Promoter	CCNA_R0015		CCNA_R0015	82	WT_bam_peak_174	842	2.46528	86.735	84.2742	1.84077e-87	5.31863e-85	CCNA_R0015
NC_011916.1	3781566	Promoter	crfA		CCNA_R0093	-66	WT_bam_peak_543	920	2.46082	94.5864	92.0803	2.59179e-95	8.31189e-93	CCNA_R0093
NC_011916.1	199803	Promoter	CCNA_00185		CCNA_00185	7	WT_bam_peak_42	852	2.46057	87.7567	85.2901	1.75106e-88	5.12743e-86	CCNA_00185		P	TonB-dependent receptor	YP_002515560.1
NC_011916.1	3874430	Promoter	CCNA_R0089		CCNA_R0089	-11	WT_bam_peak_561	929	2.43852	95.4462	92.9342	3.57932e-96	1.16359e-93	CCNA_R0089
NC_011916.1	681892	Promoter	CCNA_00635		CCNA_00635	-164	WT_bam_peak_140	801	2.41689	82.5931	80.1571	2.55211e-83	6.96466e-81	CCNA_00635		T	CHASE2 membrane receptor	YP_002516008.2
NC_011916.1	3353778	Promoter	CCNA_03191		CCNA_03191	-105	WT_bam_peak_457	770	2.41672	79.4861	77.0752	3.26513e-80	8.41008e-78	CCNA_03191		T	PAS-family GGDEF/EAL family protein	YP_002518564.1
NC_011916.1	3488526	Promoter	CCNA_03313		CCNA_03313	-171	WT_bam_peak_485	905	2.41672	93.0272	90.5297	9.39291e-94	2.95325e-91	CCNA_03313			hypothetical protein	YP_002518685.1
NC_011916.1	1254017	Promoter	CCNA_01149		CCNA_01149	-10	WT_bam_peak_242	732	2.41528	75.6579	73.273	2.19837e-76	5.33335e-74	CCNA_01149		P	TonB-dependent outer membrane receptor	YP_002516522.1
NC_011916.1	1213803	Promoter	CCNA_R0027		CCNA_R0027	-5	WT_bam_peak_235	709	2.38995	73.3573	70.9903	4.39238e-74	1.02259e-71	CCNA_R0027
NC_011916.1	3505888	Promoter	CCNA_03324		CCNA_03324	227	WT_bam_peak_488	806	2.38293	83.0923	80.653	8.08537e-84	2.22331e-81	CCNA_03324		-	hypothetical protein	YP_002518696.1
NC_011916.1	1906924	Promoter	CCNA_01779		CCNA_01779	-126	WT_bam_peak_295	698	2.37728	72.2173	69.8581	6.06317e-73	1.38644e-70	CCNA_01779			hypothetical protein	YP_002517152.3
NC_011916.1	1176029	Promoter	CCNA_R0025		CCNA_R0025	61	WT_bam_peak_227	723	2.36352	74.72	72.3425	1.90546e-75	4.54465e-73	CCNA_R0025
NC_011916.1	1443340	Promoter	rpsM		CCNA_01328	-65	WT_bam_peak_258	786	2.34471	81.0563	78.6329	8.78416e-82	2.32863e-79	CCNA_01328		J	SSU ribosomal protein S13P	YP_002516701.1
NC_011916.1	2945917	Promoter	CCNA_02789		CCNA_02789	106	WT_bam_peak_402	665	2.33928	68.8389	66.5059	1.44911e-69	3.11961e-67	CCNA_02789		K	Xre-family transcriptional regulator	YP_002518162.1
NC_011916.1	1187415	Promoter	CCNA_01083		CCNA_01083	530	WT_bam_peak_228	929	2.33567	95.4691	92.9568	3.39547e-96	1.10459e-93	CCNA_01083		L	HATPase superfamily protein	YP_002516456.1
NC_011916.1	635093	Promoter	CCNA_03887		CCNA_03887	46	WT_bam_peak_130	651	2.31805	67.4569	65.1344	3.49221e-68	7.33838e-66	CCNA_03887		-	hypothetical protein	YP_008877602.1
NC_011916.1	3418681	Promoter	CCNA_03249		CCNA_03249	-59	WT_bam_peak_471	663	2.31019	68.6369	66.306	2.30728e-69	4.94311e-67	CCNA_03249		M	TonB-dependent receptor	YP_002518622.1
NC_011916.1	495078	Promoter	CCNA_00478		CCNA_00478	65	WT_bam_peak_102	690	2.30581	71.4184	69.0657	3.81593e-72	8.59607e-70	CCNA_00478			hypothetical protein	YP_002515851.1
NC_011916.1	2177789	Promoter	CCNA_R0046		CCNA_R0046	-24	WT_bam_peak_317	649	2.30491	67.2605	64.9395	5.48909e-68	1.14948e-65	CCNA_R0046
NC_011916.1	445287	Promoter	CCNA_00438		CCNA_00438	-87	WT_bam_peak_86	707	2.29231	73.1032	70.738	7.88497e-74	1.8281e-71	CCNA_00438			hypothetical protein	YP_002515813.2
NC_011916.1	2938272	Promoter	CCNA_02780		CCNA_02780	-283	WT_bam_peak_399	760	2.28988	78.4869	76.0826	3.25912e-79	8.26799e-77	CCNA_02780			hypothetical protein	YP_002518153.1
NC_011916.1	708306	Promoter	CCNA_R0009		CCNA_R0009	88	WT_bam_peak_144	637	2.28301	66.0574	63.746	8.76193e-67	1.79473e-64	CCNA_R0009
NC_011916.1	900907	Promoter	fljN		CCNA_00835	-127	WT_bam_peak_186	655	2.26921	67.8309	65.5061	1.47605e-68	3.11817e-66	CCNA_00835		N	flagellin FljN	YP_002516208.1
NC_011916.1	1491875	Promoter	CCNA_R0033		CCNA_R0033	99	WT_bam_peak_262	603	2.26749	62.6307	60.3497	2.34045e-63	4.46992e-61	CCNA_R0033
NC_011916.1	2521245	Promoter	CCNA_02377		CCNA_02377	-3	WT_bam_peak_346	599	2.26327	62.2727	59.9958	5.33703e-63	1.00972e-60	CCNA_02377			hypothetical protein	YP_002517750.2
NC_011916.1	3854863	Promoter	CCNA_03689		CCNA_03689	-22	WT_bam_peak_556	710	2.26301	73.4113	71.0439	3.87882e-74	9.03858e-72	CCNA_03689		C	alanine dehydrogenase	YP_002519062.1
NC_011916.1	2973981	Promoter	CCNA_02816		CCNA_02816	-73	WT_bam_peak_404	601	2.26269	62.4642	60.1856	3.434e-63	6.52229e-61	CCNA_02816			hypothetical protein	YP_002518189.1
NC_011916.1	170828	Promoter	CCNA_00161		CCNA_00161	-123	WT_bam_peak_36	822	2.25966	84.7436	82.2944	1.80468e-85	5.07692e-83	CCNA_00161			hypothetical protein	YP_002515536.1
NC_011916.1	2577706	Promoter	CCNA_R0059		CCNA_R0059	84	WT_bam_peak_353	589	2.2506	61.2035	58.9373	6.25893e-62	1.15531e-59	CCNA_R0059
NC_011916.1	458583	Exon (CCNA_00451/CCNA_00451, exon 1 of 1)	CCNA_00452		CCNA_00452	1274	WT_bam_peak_89	683	2.24809	70.7217	68.3739	1.89802e-71	4.22766e-69	CCNA_00452		G	N-acetylglucosamine-6-phosphate deacetylase	YP_002515827.1
NC_011916.1	242829	Promoter	CCNA_00224		CCNA_00224	-136	WT_bam_peak_53	640	2.24248	66.369	64.0551	4.27563e-67	8.80846e-65	CCNA_00224		H	TonB-dependent receptor protein	YP_002515599.1
NC_011916.1	1291568	Promoter	CCNA_R0028		CCNA_R0028	100	WT_bam_peak_245	582	2.24216	60.4948	58.2348	3.20037e-61	5.82371e-59	CCNA_R0028
NC_011916.1	996297	Promoter	CCNA_00919		CCNA_00919	54	WT_bam_peak_201	575	2.23371	59.7893	57.5356	1.62443e-60	2.9134e-58	CCNA_00919			hypothetical protein	YP_002516292.1
NC_011916.1	3676581	Promoter	coxB		CCNA_03518	-138	WT_bam_peak_529	678	2.2216	70.2412	67.8981	5.73852e-71	1.26445e-68	CCNA_03518		C	cytochrome c oxidase polypeptide II coxB	YP_002518891.2
NC_011916.1	901980	Promoter	fljO		CCNA_00836	-211	WT_bam_peak_187	607	2.21808	62.9902	60.7055	1.02282e-63	1.97015e-61	CCNA_00836		N	flagellin FljO	YP_002516209.1
NC_011916.1	1081258	Promoter	CCNA_R0126		CCNA_R0126	78	WT_bam_peak_208	558	2.2126	58.0399	55.8018	9.12221e-59	1.57834e-56	CCNA_R0126
NC_011916.1	1567451	Promoter	CCNA_01457		CCNA_01457	-174	WT_bam_peak_273	559	2.20819	58.2159	55.9766	6.08275e-59	1.05536e-56	CCNA_01457			hypothetical protein	YP_002516830.1
NC_011916.1	5414	Promoter	dnaA		CCNA_00008	-222	WT_bam_peak_4	745	2.20759	76.961	74.5672	1.09396e-77	2.70894e-75	CCNA_00008		L	chromosome replication initiator protein DnaA	YP_002515383.1
NC_011916.1	1951243	Promoter	btuB		CCNA_01826	-55	WT_bam_peak_301	544	2.19571	56.6552	54.4307	2.21208e-57	3.70937e-55	CCNA_01826		P	vitamin B12 transporter BtuB	YP_002517199.1
NC_011916.1	3496046	Promoter	dnaE2		CCNA_03317	202	WT_bam_peak_486	540	2.19149	56.3111	54.0901	4.8854e-57	8.12643e-55	CCNA_03317		L	DNA polymerase III alpha subunit DnaE2/ImuC	YP_002518689.1
NC_011916.1	3534797	Promoter	CCNA_R0189		CCNA_R0189	-40	WT_bam_peak_494	633	2.189	65.7003	63.3918	1.99388e-66	4.05695e-64	CCNA_R0189
NC_011916.1	3110433	Promoter	flmF		CCNA_02950	543	WT_bam_peak_428	537	2.18727	55.9679	53.7501	1.07671e-56	1.77787e-54	CCNA_02950		H	Protoporphyrinogen oxidase-related protein	YP_002518323.1
NC_011916.1	370205	Promoter	CCNA_00354		CCNA_00354	-240	WT_bam_peak_73	613	2.1785	63.6571	61.3664	2.20242e-64	4.3013e-62	CCNA_00354		S	NlpC/P60 CHAP domain amidase protein	YP_002515729.1
NC_011916.1	2940563	Promoter	CCNA_R0172		CCNA_R0172	107	WT_bam_peak_401	648	2.17805	67.1476	64.8275	7.11869e-68	1.48765e-65	CCNA_R0172
NC_011916.1	2656372	Promoter	CCNA_R0062		CCNA_R0062	136	WT_bam_peak_360	520	2.16615	54.2641	52.0653	5.44377e-55	8.60399e-53	CCNA_R0062
NC_011916.1	333177	Promoter	CCNA_00318		CCNA_00318	-2	WT_bam_peak_68	616	2.15302	63.9156	61.6224	1.21451e-64	2.38561e-62	CCNA_00318		-	hypothetical protein	YP_002515693.2
NC_011916.1	2408887	Promoter	CCNA_R0052		CCNA_R0052	96	WT_bam_peak_336	497	2.1366	51.9142	49.7377	1.21843e-52	1.82936e-50	CCNA_R0052
NC_011916.1	1247068	Promoter	CCNA_01142		CCNA_01142	148	WT_bam_peak_241	508	2.13547	53.0398	50.8535	9.12431e-54	1.4012e-51	CCNA_01142			hypothetical protein	YP_002516515.1
NC_011916.1	1565083	Promoter	CCNA_R0037		CCNA_R0037	87	WT_bam_peak_272	490	2.12793	51.2381	49.0684	5.77963e-52	8.5428e-50	CCNA_R0037
NC_011916.1	3708266	Promoter	CCNA_03549		CCNA_03549	-122	WT_bam_peak_535	548	2.11283	57.0649	54.8367	8.61192e-58	1.45646e-55	CCNA_03549		P	TonB-dependent receptor	YP_002518922.1
NC_011916.1	3415838	Promoter	CCNA_03248		CCNA_03248	-30	WT_bam_peak_470	504	2.0884	52.6238	50.4409	2.37794e-53	3.62326e-51	CCNA_03248		M	TonB-dependent receptor	YP_002518621.1
NC_011916.1	3699117	Promoter	CCNA_03542		CCNA_03542	212	WT_bam_peak_532	510	2.08736	53.2183	51.0308	6.04923e-54	9.31537e-52	CCNA_03542			hypothetical protein	YP_002518915.1
NC_011916.1	1231326	Promoter	CCNA_01125		CCNA_01125	-99	WT_bam_peak_237	458	2.08593	47.9833	45.841	1.0392e-48	1.44212e-46	CCNA_01125		L	Ribonuclease H-like superfamily	YP_002516498.1
NC_011916.1	3528608	Promoter	CCNA_03349		CCNA_03349	558	WT_bam_peak_492	522	2.08061	54.4865	52.2863	3.26212e-55	5.17249e-53	CCNA_03349			hypothetical protein	YP_002518721.1
NC_011916.1	895065	Promoter	CCNA_00831		CCNA_00831	561	WT_bam_peak_184	484	2.07087	50.6633	48.4984	2.1712e-51	3.17395e-49	CCNA_00831		G	alpha-glucosidase	YP_002516204.1
NC_011916.1	770917	Promoter	CCNA_03927		CCNA_03927	177	WT_bam_peak_158	614	2.07056	63.6944	61.4035	2.02116e-64	3.94912e-62	CCNA_03927			hypothetical protein	YP_009020499.1
NC_011916.1	499078	Promoter	CCNA_R0007		CCNA_R0007	96	WT_bam_peak_103	486	2.07012	50.803	48.6371	1.57398e-51	2.30622e-49	CCNA_R0007
NC_011916.1	3413560	Promoter	CCNA_03246		CCNA_03246	-125	WT_bam_peak_469	481	2.06432	50.2811	48.1194	5.2348e-51	7.59626e-49	CCNA_03246		S	DUF2332 family protein	YP_002518619.2
NC_011916.1	1534816	Promoter	hemA		CCNA_01417	28	WT_bam_peak_266	483	2.05839	50.4788	48.3156	3.32047e-51	4.83504e-49	CCNA_01417		H	5-aminolevulinic acid synthase	YP_002516790.1
NC_011916.1	872246	Promoter	CCNA_00808		CCNA_00808	64	WT_bam_peak_181	461	2.05173	48.2877	46.1431	5.15585e-49	7.19283e-47	CCNA_00808		J	LSU ribosomal protein L34P	YP_002516181.1
NC_011916.1	947997	Exon (CCNA_00869/CCNA_00869, exon 1 of 1)	CCNA_03889		CCNA_03889	1250	WT_bam_peak_195	460	2.04418	48.2151	46.0711	6.09397e-49	8.48985e-47	CCNA_03889		-	hypothetical protein	YP_008877604.2
NC_011916.1	4032661	Promoter	gidB		CCNA_03870	284	WT_bam_peak_593	651	2.04277	67.5071	65.1845	3.111e-68	6.53883e-66	CCNA_03870		J	methyltransferase GidB	YP_002519243.1
NC_011916.1	3122001	Promoter	CCNA_02965		CCNA_02965	230	WT_bam_peak_430	439	2.04059	46.0579	43.9366	8.75185e-47	1.15718e-44	CCNA_02965		M	CwlJ-family cell wall hydrolase family protein	YP_002518338.1
NC_011916.1	482973	Promoter	CCNA_00469		CCNA_00469	481	WT_bam_peak_98	980	2.03934	100.552	98.0157	2.80543e-101	9.64495e-99	CCNA_00469		M	GT1-family glycosyltransferase	YP_002515842.2
NC_011916.1	314421	Promoter	CCNA_00300		CCNA_00300	-36	WT_bam_peak_66	436	2.0369	45.7667	43.6481	1.7112e-46	2.24854e-44	CCNA_00300		E	glyoxalase superfamily protein	YP_002515675.2
NC_011916.1	479154	Promoter	CCNA_00466		CCNA_00466	-37	WT_bam_peak_95	966	2.03275	99.2232	96.6931	5.98136e-100	2.02722e-97	CCNA_00466			GT4 PimA-like glycosyltransferase	YP_002515839.1
NC_011916.1	2568634	Promoter	CCNA_R0058		CCNA_R0058	99	WT_bam_peak_352	447	2.0292	46.832	44.7019	1.47231e-47	1.98655e-45	CCNA_R0058
NC_011916.1	2727704	Promoter	aimB		CCNA_02575	-173	WT_bam_peak_369	414	2.02681	43.5566	41.4619	2.77588e-44	3.45223e-42	CCNA_02575		S	MreB assembly inhibitor protein	YP_002517948.1
NC_011916.1	683513	Promoter	CCNA_00636		CCNA_00636	-24	WT_bam_peak_141	453	2.02635	47.4549	45.3182	3.50833e-48	4.80618e-46	CCNA_00636		-	hypothetical protein	YP_002516009.1
NC_011916.1	2266599	Promoter	CCNA_02116		CCNA_02116	-74	WT_bam_peak_326	405	2.01414	42.6308	40.5464	2.33991e-43	2.84184e-41	CCNA_02116			hypothetical protein	YP_002517489.1
NC_011916.1	179172	Promoter	hvyA		CCNA_00166	-102	WT_bam_peak_39	555	1.99098	57.8219	55.5864	1.50695e-58	2.59179e-56	CCNA_00166		S	transglutaminase-like cysteine proteinase HvyA	YP_002515541.1
NC_011916.1	2891018	Promoter	CCNA_02728		CCNA_02728	-89	WT_bam_peak_393	399	1.98978	42.0189	39.9411	9.57414e-43	1.14525e-40	CCNA_02728			hypothetical protein	YP_002518101.1
NC_011916.1	2939242	Promoter	CCNA_02781		CCNA_02781	-108	WT_bam_peak_400	461	1.98428	48.2495	46.1052	5.62989e-49	7.84874e-47	CCNA_02781			hypothetical protein	YP_002518154.1
NC_011916.1	745267	Promoter	CCNA_00689		CCNA_00689	-38	WT_bam_peak_152	399	1.98235	42.0346	39.9568	9.23422e-43	1.10459e-40	CCNA_00689		T	PAS-family hybrid histidine kinase/receiver protein	YP_002516062.1
NC_011916.1	3184819	Promoter	CCNA_03030		CCNA_03030	-33	WT_bam_peak_438	381	1.98036	40.2018	38.1431	6.28348e-41	7.19283e-39	CCNA_03030		C	cytochrome c2	YP_002518403.1
NC_011916.1	2692267	Promoter	CCNA_02543		CCNA_02543	34	WT_bam_peak_365	375	1.97192	39.6037	37.5511	2.49058e-40	2.81125e-38	CCNA_02543		J	LSU ribosomal protein L33P	YP_002517916.1
NC_011916.1	975901	Promoter	CCNA_00896		CCNA_00896	19	WT_bam_peak_200	382	1.97122	40.2989	38.2394	5.02458e-41	5.76235e-39	CCNA_00896			hypothetical protein	YP_002516269.1
NC_011916.1	2889771	Promoter	CCNA_02726		CCNA_02726	46	WT_bam_peak_392	381	1.9666	40.2186	38.1597	6.04505e-41	6.92309e-39	CCNA_02726		S	gamma carbonic anhydrase family protein	YP_002518099.1
NC_011916.1	2743512	Promoter	CCNA_02595		CCNA_02595	-54	WT_bam_peak_370	382	1.9661	40.2729	38.2136	5.33458e-41	6.11505e-39	CCNA_02595		S	Zn finger TFIIB-family transcription factor	YP_002517968.1
NC_011916.1	410332	Promoter	CCNA_00393		CCNA_00393	220	WT_bam_peak_81	405	1.96577	42.5929	40.5094	2.55329e-43	3.09457e-41	CCNA_00393		K	RNA polymerase sigma factor	YP_002515768.1
NC_011916.1	300877	Promoter	CCNA_00289		CCNA_00289	-80	WT_bam_peak_65	434	1.96467	45.5883	43.4717	2.58048e-46	3.3752e-44	CCNA_00289			hypothetical protein	YP_002515664.2
NC_011916.1	520371	Promoter	CCNA_00505		CCNA_00505	-27	WT_bam_peak_109	431	1.95917	45.2586	43.1454	5.51315e-46	7.15484e-44	CCNA_00505		C	ubiquinol-cytochrome c reductase iron-sulfur subunit	YP_002515878.1
NC_011916.1	2604753	Promoter	CCNA_02462		CCNA_02462	399	WT_bam_peak_356	363	1.95503	38.4186	36.3795	3.81417e-39	4.1735e-37	CCNA_02462		S	YbjQ family protein	YP_002517835.1
NC_011916.1	1676753	Promoter	CCNA_01560		CCNA_01560	-161	WT_bam_peak_284	360	1.95081	38.1247	36.0887	7.50412e-39	8.15267e-37	CCNA_01560		H	phosphoenolpyruvate carboxylase	YP_002516933.1
NC_011916.1	292412	Promoter	CCNA_00279		CCNA_00279	101	WT_bam_peak_64	357	1.94658	37.8317	35.7985	1.47333e-38	1.59038e-36	CCNA_00279		S	NAD(P)H-quinone reductase	YP_002515654.1
NC_011916.1	3484206	Promoter	CCNA_03307		CCNA_03307	141	WT_bam_peak_483	443	1.94256	46.4485	44.3222	3.56041e-47	4.76212e-45	CCNA_03307			hypothetical protein	YP_002518679.1
NC_011916.1	2039489	Promoter	CCNA_01896		CCNA_01896	287	WT_bam_peak_307	349	1.93392	36.9582	34.9344	1.10103e-37	1.16305e-35	CCNA_01896		-	hypothetical protein	YP_002517269.1
NC_011916.1	547724	Promoter	CCNA_00536		CCNA_00536	-107	WT_bam_peak_116	396	1.93133	41.7473	39.6729	1.78937e-42	2.12373e-40	CCNA_00536		K	DNA-directed RNA polymerase beta chain	YP_002515909.1
NC_011916.1	3447939	Promoter	CCNA_03279		CCNA_03279	-692	WT_bam_peak_478	395	1.93109	41.5798	39.5073	2.63148e-42	3.10957e-40	CCNA_03279		IQ	SDR family oxidoreductase	YP_002518651.1
NC_011916.1	3764123	Promoter	CCNA_03609		CCNA_03609	-191	WT_bam_peak_542	396	1.91564	41.6754	39.6022	2.11154e-42	2.49919e-40	CCNA_03609		M	outer membrane protein	YP_002518982.2
NC_011916.1	52791	Promoter	hipB		CCNA_00049	-112	WT_bam_peak_15	432	1.91549	45.3464	43.2325	4.50402e-46	5.85464e-44	CCNA_00049		K	HTH transcriptional regulator	YP_002515424.1
NC_011916.1	3118962	Promoter	CCNA_02962		CCNA_02962	-63	WT_bam_peak_429	343	1.90882	36.3653	34.3486	4.31221e-37	4.48126e-35	CCNA_02962		N	type II toxin-antitoxin system HicB family antitoxin	YP_002518335.1
NC_011916.1	390157	Promoter	CCNA_00374		CCNA_00374	20	WT_bam_peak_76	376	1.8928	39.6876	37.6344	2.05305e-40	2.3206e-38	CCNA_00374		S	putative ATP synthase protein I	YP_002515749.1
NC_011916.1	761433	Promoter	cspB		CCNA_00701	-178	WT_bam_peak_156	423	1.88518	44.4205	42.3162	3.79752e-45	4.82836e-43	CCNA_00701		K	cold shock protein CspB	YP_002516074.1
NC_011916.1	899554	Promoter	CCNA_03942		CCNA_03942	-64	WT_bam_peak_185	352	1.88253	37.2376	35.2112	5.78629e-38	6.14894e-36	CCNA_03942			hypothetical protein	YP_009020514.1
NC_011916.1	1985383	Promoter	CCNA_01853		CCNA_01853	-42	WT_bam_peak_305	320	1.8809	34.0779	32.0842	8.35795e-35	8.23759e-33	CCNA_01853			hypothetical protein	YP_002517226.1
NC_011916.1	3574004	Promoter	rpsU		CCNA_03406	-45	WT_bam_peak_505	373	1.87919	39.4047	37.3546	3.93822e-40	4.41977e-38	CCNA_03406		J	SSU ribosomal protein S21P	YP_002518779.2
NC_011916.1	1294696	Promoter	CCNA_01175		CCNA_01175	-16	WT_bam_peak_246	310	1.8748	32.995	31.0126	1.01158e-33	9.71404e-32	CCNA_01175		H	uroporphyrin-III C-methyltransferase	YP_002516548.1
NC_011916.1	3152917	Promoter	cspA		CCNA_02997	-101	WT_bam_peak_434	307	1.87058	32.7191	30.7398	1.90941e-33	1.82054e-31	CCNA_02997		K	cold shock protein CspA	YP_002518370.1
NC_011916.1	1634509	Promoter	flaF		CCNA_01526	-142	WT_bam_peak_279	321	1.86695	34.1514	32.1563	7.05667e-35	6.9775e-33	CCNA_01526		N	flagellar biosynthesis regulatory protein flaF	YP_002516899.1
NC_011916.1	2699564	Promoter	clpS		CCNA_02552	107	WT_bam_peak_367	304	1.86635	32.4442	30.4681	3.59584e-33	3.4033e-31	CCNA_02552		S	ATP-dependent Clp protease adaptor protein ClpS	YP_002517925.1
NC_011916.1	1782127	Promoter	CCNA_R0041		CCNA_R0041	88	WT_bam_peak_288	299	1.85791	31.8973	29.9279	1.26678e-32	1.18059e-30	CCNA_R0041
NC_011916.1	3004550	Promoter	CCNA_02850		CCNA_02850	35	WT_bam_peak_412	302	1.85693	32.2632	30.2896	5.45507e-33	5.13334e-31	CCNA_02850		O	cytochrome c-type biogenesis protein ccmI	YP_002518223.1
NC_011916.1	514046	Promoter	CCNA_00497		CCNA_00497	-252	WT_bam_peak_108	335	1.85629	35.5326	33.5239	2.93359e-36	2.99295e-34	CCNA_00497		M	smooth LPS biosynthesis glycosyltransferase	YP_002515870.1
NC_011916.1	3363058	Promoter	CCNA_03201		CCNA_03201	-40	WT_bam_peak_461	318	1.85162	33.8471	31.8552	1.422e-34	1.39573e-32	CCNA_03201		F	adenylosuccinate synthetase	YP_002518574.1
NC_011916.1	1148186	Promoter	CCNA_01051		CCNA_01051	-171	WT_bam_peak_222	293	1.84946	31.3543	29.3906	4.42283e-32	4.06818e-30	CCNA_01051		P	TonB-dependent receptor	YP_002516424.1
NC_011916.1	1896033	Promoter	CCNA_01768		CCNA_01768	199	WT_bam_peak_294	293	1.84946	31.3543	29.3906	4.42283e-32	4.06818e-30	CCNA_01768			hypothetical protein	YP_002517141.2
NC_011916.1	2611689	Promoter	pssZ		CCNA_02467	-69	WT_bam_peak_358	291	1.84524	31.0843	29.1234	8.23569e-32	7.52662e-30	CCNA_02467		M	polyisoprenylphosphate hexose-1-phosphotransferase pssZ	YP_002517840.1
NC_011916.1	1481853	Promoter	perP		CCNA_01365	-139	WT_bam_peak_260	284	1.83002	30.3568	28.4047	4.39744e-31	3.93822e-29	CCNA_01365		S	aspartyl protease perP	YP_002516738.1
NC_011916.1	488264	Promoter	CCNA_00472		CCNA_00472	-95	WT_bam_peak_101	417	1.82948	43.8236	41.7264	1.50107e-44	1.87759e-42	CCNA_00472		M	GDP-mannose 4,6 dehydratase	YP_002515845.1
NC_011916.1	717723	Exon (CCNA_00659/CCNA_00659, exon 1 of 1)	CCNA_00660		CCNA_00660	1079	WT_bam_peak_147	280	1.82835	30.0141	28.0655	9.68055e-31	8.60003e-29	CCNA_00660		L	transposase	YP_002516033.1
NC_011916.1	3069679	Promoter	CCNA_02912		CCNA_02912	-246	WT_bam_peak_420	280	1.82835	30.0141	28.0655	9.68055e-31	8.60003e-29	CCNA_02912		O	prolyl 4-hydroxylase	YP_002518285.1
NC_011916.1	972715	Promoter	rodZ		CCNA_00893	-23	WT_bam_peak_199	279	1.81397	29.9123	27.9653	1.22377e-30	1.08318e-28	CCNA_00893		S	helix-turn-helix DNA-binding protein RodZ	YP_002516266.1
NC_011916.1	3958681	Promoter	CCNA_03795		CCNA_03795	-119	WT_bam_peak_579	329	1.81318	35.0027	32.9992	9.93802e-36	1.00184e-33	CCNA_03795		P	tellurium resistance protein terB	YP_002519168.2
NC_011916.1	721975	Promoter	CCNA_00665		CCNA_00665	26	WT_bam_peak_149	267	1.80724	28.6987	26.7656	2.00124e-29	1.71554e-27	CCNA_00665		T	GAF-family sensor histidine kinase	YP_002516038.1
NC_011916.1	1876797	Promoter	CCNA_01749		CCNA_01749	-232	WT_bam_peak_293	267	1.80724	28.6987	26.7656	2.00124e-29	1.71554e-27	CCNA_01749		IQ	acyl carrier protein	YP_002517122.1
NC_011916.1	1199207	Promoter	CCNA_01094		CCNA_01094	31	WT_bam_peak_231	262	1.79879	28.1796	26.2532	6.61302e-29	5.58213e-27	CCNA_01094			hypothetical protein	YP_002516467.2
NC_011916.1	1544257	Promoter	cleB		CCNA_01426	-65	WT_bam_peak_268	273	1.79777	29.2571	27.3172	5.53223e-30	4.81726e-28	CCNA_01426		T	single domain receiver protein CleB	YP_002516799.1
NC_011916.1	1549450	Promoter	CCNA_R0035		CCNA_R0035	83	WT_bam_peak_271	267	1.79682	28.712	26.7787	1.94089e-29	1.66456e-27	CCNA_R0035
NC_011916.1	338424	Promoter	CCNA_00324		CCNA_00324	-34	WT_bam_peak_70	309	1.79367	32.9042	30.9233	1.24681e-33	1.19316e-31	CCNA_00324		U	ExbD-family protein	YP_002515699.1
NC_011916.1	3871507	Promoter	CCNA_03702		CCNA_03702	-107	WT_bam_peak_559	302	1.78977	32.1975	30.2244	6.346e-33	5.96486e-31	CCNA_03702		J	SSU ribosomal protein S1P	YP_002519075.1
NC_011916.1	955045	Promoter	CCNA_00877		CCNA_00877	-98	WT_bam_peak_197	252	1.7819	27.1534	25.2399	7.02425e-28	5.75572e-26	CCNA_00877		-	hypothetical protein	YP_002516250.1
NC_011916.1	2535148	Promoter	CCNA_R0056		CCNA_R0056	84	WT_bam_peak_347	252	1.7819	27.1534	25.2399	7.02425e-28	5.75572e-26	CCNA_R0056
NC_011916.1	2184979	Promoter	clpX		CCNA_02039	149	WT_bam_peak_319	251	1.77521	27.0868	25.1749	8.18842e-28	6.68498e-26	CCNA_02039		O	ATP-dependent endopeptidase clp, ATP-binding subunit ClpX	YP_002517412.1
NC_011916.1	748375	Promoter	cdnL		CCNA_00690	-168	WT_bam_peak_153	251	1.77357	27.0111	25.1001	9.74765e-28	7.94145e-26	CCNA_00690		K	CarD-family transcriptional regulator CdnL	YP_002516063.2
NC_011916.1	2279145	Promoter	podJ		CCNA_02125	51	WT_bam_peak_327	247	1.77346	26.6464	24.7396	2.25736e-27	1.82138e-25	CCNA_02125		D	polar development protein podJ	YP_002517498.1
NC_011916.1	3719260	Promoter	CCNA_03563		CCNA_03563	-15	WT_bam_peak_536	293	1.76822	31.3302	29.3674	4.6752e-32	4.29141e-30	CCNA_03563		C	ATP synthase delta chain	YP_002518936.2
NC_011916.1	3464471	Promoter	CCNA_03294		CCNA_03294	-24	WT_bam_peak_480	251	1.76609	27.0201	25.109	9.54773e-28	7.78037e-26	CCNA_03294		V	beta-lactamase family protein	YP_002518666.2
NC_011916.1	3102045	Promoter	CCNA_02942		CCNA_02942	-85	WT_bam_peak_425	249	1.76599	26.8971	24.9882	1.26736e-27	1.02754e-25	CCNA_02942		M	mitochondrial fission ELM1 family protein	YP_002518315.1
NC_011916.1	3906393	Promoter	CCNA_R0091		CCNA_R0091	132	WT_bam_peak_566	284	1.76538	30.4094	28.4568	3.89583e-31	3.49301e-29	CCNA_R0091
NC_011916.1	594987	Exon (CCNA_00573/CCNA_00573, exon 1 of 1)	CCNA_00573		CCNA_00573	1158	WT_bam_peak_124	242	1.76501	26.1435	24.2434	7.18621e-27	5.70953e-25	CCNA_00573		P	TonB-dependent receptor	YP_002515946.2
NC_011916.1	2919525	Promoter	CCNA_R0071		CCNA_R0071	107	WT_bam_peak_395	239	1.76079	25.8936	23.9969	1.27761e-26	1.00716e-24	CCNA_R0071
NC_011916.1	3480875	Promoter	CCNA_03303		CCNA_03303	-5	WT_bam_peak_482	255	1.75287	27.4401	25.5229	3.62994e-28	2.99985e-26	CCNA_03303		J	translation elongation factor Tu (EF-TU)	YP_002518675.1
NC_011916.1	483557	Promoter	CCNA_00469		CCNA_00469	-103	WT_bam_peak_99	539	1.75248	56.1681	53.949	6.79047e-57	1.1246e-54	CCNA_00469		M	GT1-family glycosyltransferase	YP_002515842.2
NC_011916.1	3260958	Promoter	chvT		CCNA_03108	-102	WT_bam_peak_449	248	1.74567	26.8055	24.8974	1.56495e-27	1.26648e-25	CCNA_03108		P	TonB-dependent outer membrane receptor ChvT	YP_002518481.2
NC_011916.1	1582564	Promoter	ompW		CCNA_01475	-35	WT_bam_peak_277	230	1.7439	24.9043	23.0224	1.24652e-25	9.4973e-24	CCNA_01475		M	OmpW family outer membrane cation channel	YP_002516848.1
NC_011916.1	1348028	Promoter	CCNA_01221		CCNA_01221	-33	WT_bam_peak_251	225	1.73546	24.4159	22.542	3.83796e-25	2.87078e-23	CCNA_01221		IQ	acyl carrier protein	YP_002516594.1
NC_011916.1	3036609	Promoter	CCNA_02888		CCNA_02888	424	WT_bam_peak_414	225	1.73546	24.4159	22.542	3.83796e-25	2.87078e-23	CCNA_02888		C	pyrimidine utilization protein A	YP_002518261.1
NC_011916.1	3594075	Promoter	CCNA_03430		CCNA_03430	33	WT_bam_peak_509	243	1.72817	26.2413	24.3404	5.7372e-27	4.56667e-25	CCNA_03430		J	LSU ribosomal protein L36P	YP_002518803.1
NC_011916.1	3240831	Promoter	CCNA_03092		CCNA_03092	30	WT_bam_peak_446	225	1.72714	24.3774	22.5053	4.19373e-25	3.12392e-23	CCNA_03092		C	cytochrome P450 family protein	YP_002518465.1
NC_011916.1	335753	Promoter	CCNA_00321		CCNA_00321	2	WT_bam_peak_69	272	1.7239	29.1459	27.2078	7.14661e-30	6.19726e-28	CCNA_00321		J	LSU ribosomal protein L21P	YP_002515696.1
NC_011916.1	1333879	Promoter	CCNA_01207		CCNA_01207	185	WT_bam_peak_250	215	1.71857	23.4516	21.592	3.53509e-24	2.55859e-22	CCNA_01207		T	two-component sensor histidine kinase	YP_002516580.1
NC_011916.1	1372235	Promoter	CCNA_01244		CCNA_01244	85	WT_bam_peak_252	215	1.71857	23.4516	21.592	3.53509e-24	2.55859e-22	CCNA_01244			hypothetical protein	YP_002516617.1
NC_011916.1	2975231	Promoter	CCNA_02819		CCNA_02819	124	WT_bam_peak_405	223	1.71647	24.2215	22.3511	6.00482e-25	4.45554e-23	CCNA_02819			hypothetical protein	YP_002518192.1
NC_011916.1	477053	Promoter	CCNA_00464		CCNA_00464	-461	WT_bam_peak_93	456	1.71572	47.8347	45.6943	1.46319e-48	2.02162e-46	CCNA_00464		M	Undecaprenyl-phosphate sugar phosphotransferase-related protein	YP_002515837.1
NC_011916.1	2559407	Promoter	rtrB		CCNA_02415	-15	WT_bam_peak_348	214	1.71519	23.3574	21.4998	4.39137e-24	3.16373e-22	CCNA_02415		K	transcriptional regulatory protein RtrB	YP_002517788.1
NC_011916.1	798202	Promoter	CCNA_00738		CCNA_00738	-92	WT_bam_peak_163	213	1.71434	23.2132	21.3569	6.12068e-24	4.39643e-22	CCNA_00738		O	DegQ-family trypsin-like serine prototease	YP_002516111.1
NC_011916.1	2817786	Promoter	dksA		CCNA_02663	98	WT_bam_peak_385	216	1.7133	23.5425	21.6821	2.86748e-24	2.07922e-22	CCNA_02663		T	RNA polymerase-binding protein DksA	YP_002518036.1
NC_011916.1	259458	Promoter	spdR		CCNA_00247	-22	WT_bam_peak_56	254	1.71293	27.3211	25.4061	4.77419e-28	3.92555e-26	CCNA_00247		T	two-component receiver protein SpdR	YP_002515622.1
NC_011916.1	3390990	Exon (CCNA_03227/CCNA_03227, exon 1 of 1)	CCNA_03227		CCNA_03227	1135	WT_bam_peak_464	213	1.71043	23.2021	21.3471	6.27914e-24	4.49676e-22	CCNA_03227		P	TonB-dependent receptor	YP_002518600.1
NC_011916.1	3621756	Promoter	CCNA_03992		CCNA_03992	-38	WT_bam_peak_515	243	1.70624	26.2891	24.3877	5.13925e-27	4.09543e-25	CCNA_03992			UDP-glucose 6-dehydrogenase-related protein	YP_009020564.1
NC_011916.1	3950047	Promoter	acnA		CCNA_03781	-40	WT_bam_peak_576	255	1.70491	27.4839	25.5664	3.28171e-28	2.71394e-26	CCNA_03781		C	aconitate hydratase	YP_002519154.1
NC_011916.1	1159640	Promoter	rsaA		CCNA_01059	-53	WT_bam_peak_223	224	1.70429	24.3522	22.4804	4.44427e-25	3.30826e-23	CCNA_01059		Q	S-layer protein rsaA	YP_002516432.2
NC_011916.1	3487429	Promoter	CCNA_R0076		CCNA_R0076	79	WT_bam_peak_484	263	1.703	28.2728	26.3454	5.33581e-29	4.5144e-27	CCNA_R0076
NC_011916.1	1404907	Promoter	CCNA_01278		CCNA_01278	-26	WT_bam_peak_253	206	1.70168	22.5042	20.659	3.13184e-23	2.1928e-21	CCNA_01278		T	hypothetical protein	YP_002516651.2
NC_011916.1	3392147	Promoter	CCNA_03227		CCNA_03227	-22	WT_bam_peak_465	206	1.70168	22.5042	20.659	3.13184e-23	2.1928e-21	CCNA_03227		P	TonB-dependent receptor	YP_002518600.1
NC_011916.1	2338587	Promoter	ssrA		CCNA_R0049	-27	WT_bam_peak_333	204	1.69745	22.27	20.4285	5.37032e-23	3.72821e-21	CCNA_R0049
NC_011916.1	3358783	Promoter	cleD		CCNA_03198	-192	WT_bam_peak_459	230	1.69619	24.9045	23.0225	1.24595e-25	9.49511e-24	CCNA_03198		T	two-component receiver protein CleD	YP_002518571.1
NC_011916.1	2608121	Promoter	CCNA_R0060		CCNA_R0060	130	WT_bam_peak_357	201	1.69323	22.0369	20.1993	9.18544e-23	6.31975e-21	CCNA_R0060
NC_011916.1	3290347	Promoter	CCNA_03139		CCNA_03139	-25	WT_bam_peak_452	211	1.69275	23.0436	21.1902	9.04482e-24	6.45357e-22	CCNA_03139		H	dihydroxy-acid dehydratase	YP_002518512.1
NC_011916.1	212026	Promoter	trmD		CCNA_00198	230	WT_bam_peak_43	240	1.6907	25.916	24.0191	1.21339e-26	9.56974e-25	CCNA_00198		J	tRNA (guanine-N1)-methyltransferase	YP_002515573.1
NC_011916.1	45703	Promoter	CCNA_00041		CCNA_00041	-89	WT_bam_peak_11	253	1.68884	27.2965	25.3817	5.05243e-28	4.15241e-26	CCNA_00041		J	protein translation initiation factor 2 IF-2	YP_002515416.2
NC_011916.1	1816028	Promoter	CCNA_01689		CCNA_01689	76	WT_bam_peak_290	197	1.68479	21.5738	19.7445	2.66809e-22	1.80094e-20	CCNA_01689		F	inosine-5'-monophosphate dehydrogenase	YP_002517062.1
NC_011916.1	2304727	Promoter	CCNA_02147		CCNA_02147	181	WT_bam_peak_330	197	1.68479	21.5738	19.7445	2.66809e-22	1.80094e-20	CCNA_02147			hypothetical protein	YP_002517520.1
NC_011916.1	938740	Promoter	hfiA		CCNA_00860	115	WT_bam_peak_193	192	1.67634	21.1151	19.2936	7.67185e-22	5.08628e-20	CCNA_00860			holdfast inhibitor protein HfiA	YP_002516233.3
NC_011916.1	935042	Promoter	CCNA_00857		CCNA_00857	-79	WT_bam_peak_192	190	1.67212	20.8873	19.0696	1.29628e-21	8.51922e-20	CCNA_00857		P	glucose/fructose transport protein	YP_002516230.2
NC_011916.1	1111672	Promoter	CCNA_01024		CCNA_01024	439	WT_bam_peak_211	193	1.66996	21.1394	19.3175	7.25437e-22	4.81393e-20	CCNA_01024			hypothetical protein	YP_002516397.1
NC_011916.1	1571943	Promoter	CCNA_03951		CCNA_03951	12	WT_bam_peak_274	193	1.66988	21.1359	19.3141	7.31307e-22	4.85177e-20	CCNA_03951			hypothetical protein	YP_009020523.1
NC_011916.1	626643	Promoter	CCNA_R0112		CCNA_R0112	-13	WT_bam_peak_129	191	1.6669	21.0084	19.1892	9.80844e-22	6.46845e-20	CCNA_R0112
NC_011916.1	3936957	Promoter	srp		CCNA_03768	-66	WT_bam_peak_573	215	1.66337	23.3674	21.5097	4.29141e-24	3.09243e-22	CCNA_03768		U	signal recognition particle GTPase, SRP	YP_002519141.1
NC_011916.1	1923627	Promoter	ftsB		CCNA_01797	138	WT_bam_peak_299	184	1.65945	20.2106	18.4051	6.15744e-21	3.93459e-19	CCNA_01797		D	FtsB-related septum formation initiator	YP_002517170.1
NC_011916.1	1996270	Promoter	CCNA_R0148		CCNA_R0148	-892	WT_bam_peak_306	184	1.65945	20.2106	18.4051	6.15744e-21	3.93459e-19	CCNA_R0148
NC_011916.1	2188495	Promoter	CCNA_02042		CCNA_02042	-110	WT_bam_peak_320	184	1.65945	20.2106	18.4051	6.15744e-21	3.93459e-19	CCNA_02042		D	trigger factor chaperone	YP_002517415.1
NC_011916.1	2330036	Promoter	CCNA_02179		CCNA_02179	-101	WT_bam_peak_332	184	1.65945	20.2106	18.4051	6.15744e-21	3.93459e-19	CCNA_02179		I	long-chain fatty acid transport protein precursor	YP_002517552.1
NC_011916.1	1133615	Promoter	CCNA_01039		CCNA_01039	-1	WT_bam_peak_215	179	1.65101	19.7648	17.9674	1.7187e-20	1.07795e-18	CCNA_01039		G	putative hexuronate transporter, major facilitator superfamily	YP_002516412.1
NC_011916.1	1207975	Promoter	CCNA_01101		CCNA_01101	-30	WT_bam_peak_233	182	1.64996	20.0029	18.2012	9.93345e-21	6.29216e-19	CCNA_01101		J	translation initiation factor 3 (IF-3)	YP_002516474.1
NC_011916.1	643331	Promoter	CCNA_00607		CCNA_00607	754	WT_bam_peak_132	193	1.64471	21.22	19.3971	6.0256e-22	4.00774e-20	CCNA_00607		P	TonB-dependent receptor	YP_002515980.1
NC_011916.1	758197	Promoter	CCNA_00699		CCNA_00699	116	WT_bam_peak_155	181	1.63893	19.907	18.1078	1.2388e-20	7.80189e-19	CCNA_00699		J	LSU ribosomal protein L28P	YP_002516072.1
NC_011916.1	2493407	Promoter	CCNA_02353		CCNA_02353	-149	WT_bam_peak_344	173	1.63834	19.1044	17.3206	7.86321e-20	4.77969e-18	CCNA_02353		C	membrane-bound aldehyde dehydrogenase iron-sulfur protein	YP_002517726.1
NC_011916.1	542444	Promoter	CCNA_00530		CCNA_00530	-137	WT_bam_peak_115	186	1.63631	20.4774	18.6673	3.33119e-21	2.1513e-19	CCNA_00530		J	LSU ribosomal protein L10P	YP_002515903.1
NC_011916.1	1645198	Promoter	CCNA_R0040		CCNA_R0040	85	WT_bam_peak_282	171	1.63412	18.8865	17.107	1.29867e-19	7.81628e-18	CCNA_R0040
NC_011916.1	48949	Promoter	CCNA_00044		CCNA_00044	-103	WT_bam_peak_12	226	1.63003	24.4997	22.6249	3.16446e-25	2.37192e-23	CCNA_00044		S	ribosome maturation protein RimP	YP_002515419.1
NC_011916.1	2229142	Promoter	CCNA_02077		CCNA_02077	-712	WT_bam_peak_323	168	1.62989	18.6697	16.8945	2.13944e-19	1.27497e-17	CCNA_02077		S	5'(3')-nucleotidase/polyphosphatase SurE	YP_002517450.1
NC_011916.1	3159621	Promoter	CCNA_03006		CCNA_03006	-60	WT_bam_peak_435	168	1.62989	18.6697	16.8945	2.13944e-19	1.27497e-17	CCNA_03006		H	quinolinate synthetase A	YP_002518379.2
NC_011916.1	814104	Promoter	CCNA_00756		CCNA_00756	16	WT_bam_peak_168	175	1.6276	19.3795	17.5903	4.1735e-20	2.56862e-18	CCNA_00756			hypothetical protein	YP_002516129.3
NC_011916.1	3091354	Promoter	CCNA_02930		CCNA_02930	96	WT_bam_peak_422	166	1.62567	18.4539	16.6829	3.51641e-19	2.07539e-17	CCNA_02930		S	very short patch repair (Vsr) endonuclease	YP_002518303.1
NC_011916.1	104954	Promoter	CCNA_00092		CCNA_00092	-25	WT_bam_peak_24	183	1.62315	20.1619	18.3585	6.88811e-21	4.38026e-19	CCNA_00092		IQ	short chain dehydrogenase	YP_002515467.1
NC_011916.1	1304678	Promoter	CCNA_01186		CCNA_01186	-27	WT_bam_peak_248	164	1.62145	18.2393	16.4723	5.76368e-19	3.37054e-17	CCNA_01186			hypothetical protein	YP_002516559.1
NC_011916.1	1574161	Promoter	CCNA_01466		CCNA_01466	428	WT_bam_peak_275	164	1.62145	18.2393	16.4723	5.76368e-19	3.37054e-17	CCNA_01466			hypothetical protein	YP_002516839.2
NC_011916.1	4025253	Promoter	CCNA_03863		CCNA_03863	-18	WT_bam_peak_591	214	1.62009	23.3077	21.4505	4.9238e-24	3.54405e-22	CCNA_03863		-	hypothetical protein	YP_002519236.2
NC_011916.1	3426566	Promoter	CCNA_R0186		CCNA_R0186	9	WT_bam_peak_472	169	1.6174	18.7736	16.9971	1.68422e-19	1.0067e-17	CCNA_R0186
NC_011916.1	2359359	Promoter	CCNA_02212		CCNA_02212	-422	WT_bam_peak_334	162	1.61723	18.0259	16.2628	9.42106e-19	5.46009e-17	CCNA_02212		G	SMP-30/gluconolactonase/LRE family protein	YP_002517585.1
NC_011916.1	844355	Promoter	CCNA_R0016		CCNA_R0016	23	WT_bam_peak_175	169	1.61551	18.7379	16.9617	1.82852e-19	1.09219e-17	CCNA_R0016
NC_011916.1	20604	Promoter	CCNA_00020		CCNA_00020	64	WT_bam_peak_6	191	1.61315	20.966	19.1473	1.08143e-21	7.12361e-20	CCNA_00020			hypothetical protein	YP_002515395.1
NC_011916.1	2294220	Promoter	zwf		CCNA_02136	16	WT_bam_peak_328	160	1.613	17.8135	16.0545	1.53638e-18	8.82064e-17	CCNA_02136		G	glucose-6-phosphate 1-dehydrogenase	YP_002517509.1
NC_011916.1	2710574	Promoter	stpA		CCNA_02562	-59	WT_bam_peak_368	160	1.613	17.8135	16.0545	1.53638e-18	8.82064e-17	CCNA_02562		S	stalk cross-band protein StpA	YP_002517935.1
NC_011916.1	3624516	Promoter	CCNA_03461		CCNA_03461	48	WT_bam_peak_516	186	1.61203	20.4404	18.6307	3.62744e-21	2.34045e-19	CCNA_03461		-	hypothetical protein	YP_002518834.1
NC_011916.1	779829	Promoter	CCNA_00722		CCNA_00722	104	WT_bam_peak_160	170	1.61081	18.7981	17.0213	1.59184e-19	9.52138e-18	CCNA_00722		O	chaperonin GroES	YP_002516095.1
NC_011916.1	96344	Promoter	gdhZ		CCNA_00086	-54	WT_bam_peak_22	192	1.60311	21.121	19.2994	7.56833e-22	5.0188e-20	CCNA_00086		E	NAD-specific glutamate dehydrogenase GdhZ	YP_002515461.1
NC_011916.1	2090298	Promoter	ldpA		CCNA_01948	-65	WT_bam_peak_310	154	1.60034	17.1831	15.4366	6.55994e-18	3.65932e-16	CCNA_01948		M	M23 family peptidoglycan-specific endopeptidase LdpA	YP_002517321.1
NC_011916.1	1812318	Promoter	CCNA_01684		CCNA_01684	32	WT_bam_peak_289	152	1.59611	16.9752	15.2327	1.05877e-17	5.85194e-16	CCNA_01684		E	phenylalanine-4-hydroxylase	YP_002517057.1
NC_011916.1	1917940	Promoter	CCNA_01791		CCNA_01791	53	WT_bam_peak_297	150	1.59189	16.7685	15.0301	1.70412e-17	9.33039e-16	CCNA_01791		F	CTP synthase	YP_002517164.1
NC_011916.1	1301737	Promoter	CCNA_01181		CCNA_01181	65	WT_bam_peak_247	148	1.58767	16.5628	14.8288	2.73653e-17	1.4832e-15	CCNA_01181		S	hypothetical protein	YP_002516554.1
NC_011916.1	3901909	Promoter	CCNA_03733		CCNA_03733	-63	WT_bam_peak_565	174	1.58758	19.2332	17.4475	5.84521e-20	3.56862e-18	CCNA_03733		M	mannose-1-phosphate guanylyltransferase	YP_002519106.1
NC_011916.1	3443933	Promoter	CCNA_R0075		CCNA_R0075	14	WT_bam_peak_477	161	1.58166	17.8862	16.1263	1.29957e-18	7.47653e-17	CCNA_R0075
NC_011916.1	2773181	Promoter	CCNA_03971		CCNA_03971	24	WT_bam_peak_379	144	1.57867	16.1336	14.4099	7.35191e-17	3.89135e-15	CCNA_03971			hypothetical protein	YP_009020543.1
NC_011916.1	644696	Exon (CCNA_00607/CCNA_00607, exon 1 of 1)	CCNA_00608		CCNA_00608	-1006	WT_bam_peak_133	155	1.57217	17.2859	15.5383	5.17726e-18	2.89534e-16	CCNA_00608		M	endopygalactorunase	YP_002515981.1
NC_011916.1	824606	Promoter	CCNA_03936		CCNA_03936	-100	WT_bam_peak_170	145	1.56959	16.2486	14.5216	5.64157e-17	3.00885e-15	CCNA_03936			hypothetical protein	YP_009020508.1
NC_011916.1	2672274	Promoter	CCNA_R0165		CCNA_R0165	83	WT_bam_peak_362	138	1.56656	15.5519	13.8398	2.80608e-16	1.44611e-14	CCNA_R0165
NC_011916.1	3498494	Promoter	imuA		CCNA_03319	238	WT_bam_peak_487	138	1.56656	15.5519	13.8398	2.80608e-16	1.44611e-14	CCNA_03319		S	ImuA family protein	YP_002518691.1
NC_011916.1	2565864	Promoter	exbB		CCNA_02421	-224	WT_bam_peak_351	148	1.56336	16.5349	14.8026	2.9181e-17	1.57543e-15	CCNA_02421		U	TonB accessory protein exbB	YP_002517794.1
NC_011916.1	810290	Promoter	CCNA_00751		CCNA_00751	-57	WT_bam_peak_166	151	1.56233	16.8724	15.1328	1.34153e-17	7.36546e-16	CCNA_00751		S	hypothetical protein	YP_002516124.2
NC_011916.1	2097124	Promoter	amiC		CCNA_01952	-155	WT_bam_peak_311	136	1.56233	15.3531	13.6456	4.43507e-16	2.26152e-14	CCNA_01952		M	N-acetylmuramoyl-L-alanine amidase AmiC	YP_002517325.3
NC_011916.1	2811664	Promoter	CCNA_02658		CCNA_02658	-75	WT_bam_peak_384	134	1.55811	15.1555	13.4523	6.99037e-16	3.52939e-14	CCNA_02658		I	crotonase/enoyl-CoA hydratase family protein	YP_002518031.1
NC_011916.1	1142009	Promoter	CCNA_R0024		CCNA_R0024	108	WT_bam_peak_218	135	1.55609	15.2287	13.5245	5.90609e-16	2.98882e-14	CCNA_R0024
NC_011916.1	225085	Promoter	CCNA_00210		CCNA_00210	-30	WT_bam_peak_47	150	1.55503	16.7903	15.0515	1.62069e-17	8.88178e-16	CCNA_00210		P	TonB-dependent receptor	YP_002515585.2
NC_011916.1	659926	Promoter	CCNA_00615		CCNA_00615	-63	WT_bam_peak_136	141	1.55229	15.8982	14.1792	1.26415e-16	6.61912e-15	CCNA_00615		P	TonB-dependent receptor	YP_002515988.1
NC_011916.1	2564330	Promoter	tonB1		CCNA_02419	-49	WT_bam_peak_350	147	1.55068	16.4588	14.7274	3.47696e-17	1.87327e-15	CCNA_02419		M	TonB1 protein	YP_002517792.1
NC_011916.1	3355566	Promoter	rpoH		CCNA_03195	-37	WT_bam_peak_458	139	1.54744	15.6667	13.9529	2.15427e-16	1.11455e-14	CCNA_03195		K	RNA polymerase sigma factor RpoH	YP_002518568.1
NC_011916.1	3403683	Promoter	CCNA_03239		CCNA_03239	598	WT_bam_peak_468	129	1.54582	14.6564	12.965	2.20597e-15	1.08393e-13	CCNA_03239		E	spermidine/putrescine-binding protein	YP_002518612.1
NC_011916.1	2465296	Promoter	CCNA_03966		CCNA_03966	58	WT_bam_peak_339	128	1.54544	14.5696	12.8797	2.69401e-15	1.31917e-13	CCNA_03966			hypothetical protein	YP_009020538.1
NC_011916.1	2597295	Promoter	CCNA_02455		CCNA_02455	-31	WT_bam_peak_355	128	1.54544	14.5696	12.8797	2.69401e-15	1.31917e-13	CCNA_02455		S	TMEM165/GDT1 family protein	YP_002517828.2
NC_011916.1	3928096	Promoter	CCNA_03758		CCNA_03758	-35	WT_bam_peak_571	150	1.54296	16.7483	15.0118	1.78525e-17	9.73195e-16	CCNA_03758		C	citrate synthase	YP_002519131.1
NC_011916.1	3150211	Promoter	CCNA_02994		CCNA_02994	-55	WT_bam_peak_433	126	1.54122	14.3767	12.6911	4.20049e-15	2.03657e-13	CCNA_02994		F	carbamoyl-phosphate synthase large chain	YP_002518367.1
NC_011916.1	30292	Promoter	CCNA_R0097		CCNA_R0097	62	WT_bam_peak_8	158	1.53985	17.6486	15.8932	2.24595e-18	1.27879e-16	CCNA_R0097
NC_011916.1	1970197	Promoter	CCNA_01837		CCNA_01837	-116	WT_bam_peak_302	125	1.537	14.1849	12.5037	6.53281e-15	3.13545e-13	CCNA_01837		L	transposase, IS30 family	YP_002517210.1
NC_011916.1	3229803	Promoter	CCNA_03081		CCNA_03081	-332	WT_bam_peak_443	125	1.537	14.1849	12.5037	6.53281e-15	3.13545e-13	CCNA_03081		S	YecT-family protein	YP_002518454.3
NC_011916.1	870348	Promoter	yihA		CCNA_00805	-570	WT_bam_peak_180	133	1.53596	15.0312	13.3314	9.30679e-16	4.6623e-14	CCNA_00805		D	GTP-binding protein YihA	YP_002516178.4
NC_011916.1	666835	Promoter	CCNA_00623		CCNA_00623	-109	WT_bam_peak_138	134	1.53529	15.1815	13.478	6.58415e-16	3.3266e-14	CCNA_00623		T	PAS-family sensor histidine kinase	YP_002515996.1
NC_011916.1	3450986	Promoter	vor		CCNA_03280	-43	WT_bam_peak_479	139	1.5338	15.6143	13.9012	2.43052e-16	1.25545e-14	CCNA_03280		C	2-oxoacid ferredoxin oxidoreductase Vor	YP_002518652.1
NC_011916.1	2103890	Promoter	CCNA_01959		CCNA_01959	41	WT_bam_peak_312	123	1.53278	13.9942	12.3174	1.01344e-14	4.81504e-13	CCNA_01959		E	3-dehydroquinate dehydratase	YP_002517332.1
NC_011916.1	2749765	Promoter	CCNA_02603		CCNA_02603	56	WT_bam_peak_373	123	1.53278	13.9942	12.3174	1.01344e-14	4.81504e-13	CCNA_02603		S	DUF1254 domain-containing protein	YP_002517976.1
NC_011916.1	2766475	Promoter	CCNA_02617		CCNA_02617	5	WT_bam_peak_377	123	1.53278	13.9942	12.3174	1.01344e-14	4.81504e-13	CCNA_02617		E	histidinol-phosphate transaminase	YP_002517990.1
NC_011916.1	1524317	Promoter	CCNA_01405		CCNA_01405	86	WT_bam_peak_265	121	1.52855	13.8048	12.1322	1.56747e-14	7.37564e-13	CCNA_01405		L	GIY-YIG domain protein	YP_002516778.1
NC_011916.1	3618148	Promoter	CCNA_03455		CCNA_03455	-330	WT_bam_peak_514	132	1.52629	14.9615	13.263	1.0927e-15	5.45758e-14	CCNA_03455		M	glycosyltransferase family 4 protein	YP_002518828.1
NC_011916.1	2194436	Promoter	CCNA_02048		CCNA_02048	-166	WT_bam_peak_321	119	1.52433	13.6165	11.9481	2.41824e-14	1.12694e-12	CCNA_02048		P	TonB-dependent receptor	YP_002517421.2
NC_011916.1	2300681	Promoter	flgF		CCNA_02142	-91	WT_bam_peak_329	119	1.52433	13.6165	11.9481	2.41824e-14	1.12694e-12	CCNA_02142		N	flagellar basal-body rod protein flgF	YP_002517515.1
NC_011916.1	2317279	Promoter	CCNA_02163		CCNA_02163	61	WT_bam_peak_331	119	1.52433	13.6165	11.9481	2.41824e-14	1.12694e-12	CCNA_02163			hypothetical protein	YP_002517536.3
NC_011916.1	2509175	Promoter	malY		CCNA_02366	-110	WT_bam_peak_345	119	1.52433	13.6165	11.9481	2.41824e-14	1.12694e-12	CCNA_02366		G	cytoplasmic membrane maltose transporter malY	YP_002517739.2
NC_011916.1	3975777	Promoter	oxyR		CCNA_03811	-90	WT_bam_peak_582	135	1.52084	15.2517	13.5472	5.60144e-16	2.83661e-14	CCNA_03811		K	LysR-family transcriptional regulator OxyR	YP_002519184.1
NC_011916.1	1139964	Promoter	CCNA_01043		CCNA_01043	-20	WT_bam_peak_217	115	1.51589	13.2435	11.5835	5.70821e-14	2.60916e-12	CCNA_01043			hypothetical protein	YP_002516416.2
NC_011916.1	1639332	Promoter	flaY		CCNA_01532	-45	WT_bam_peak_281	121	1.51302	13.8365	12.1633	1.45714e-14	6.86594e-13	CCNA_01532		S	regulatory protein flaY	YP_002516905.1
NC_011916.1	861234	Promoter	CCNA_03940		CCNA_03940	56	WT_bam_peak_177	114	1.51166	13.0588	11.4034	8.73373e-14	3.95003e-12	CCNA_03940			hypothetical protein	YP_009020512.1
NC_011916.1	1272493	Promoter	CCNA_01163		CCNA_01163	-96	WT_bam_peak_244	114	1.51166	13.0588	11.4034	8.73373e-14	3.95003e-12	CCNA_01163			ice nucleation protein	YP_002516536.1
NC_011916.1	2589753	Promoter	CCNA_02448		CCNA_02448	29	WT_bam_peak_354	114	1.51166	13.0588	11.4034	8.73373e-14	3.95003e-12	CCNA_02448		S	YjfI family protein	YP_002517821.1
NC_011916.1	2681073	Promoter	CCNA_02534		CCNA_02534	60	WT_bam_peak_364	114	1.51166	13.0588	11.4034	8.73373e-14	3.95003e-12	CCNA_02534			hypothetical protein	YP_002517907.2
NC_011916.1	4039947	Promoter	rho		CCNA_03876	-81	WT_bam_peak_596	137	1.5114	15.4551	13.7462	3.50671e-16	1.79391e-14	CCNA_03876		K	transcription termination factor rho	YP_002519249.4
NC_011916.1	2923539	Promoter	CCNA_03976		CCNA_03976	77	WT_bam_peak_396	117	1.50845	13.3693	11.7072	4.27268e-14	1.96246e-12	CCNA_03976			hypothetical protein	YP_009020548.1
NC_011916.1	1212523	Promoter	parE2		CCNA_01107	151	WT_bam_peak_234	112	1.50765	12.9478	11.2961	1.12772e-13	5.05708e-12	CCNA_01107		D	toxin protein parE2	YP_002516480.1
NC_011916.1	3740838	Promoter	CCNA_03585		CCNA_03585	82	WT_bam_peak_539	121	1.50754	13.7921	12.1211	1.61399e-14	7.56659e-13	CCNA_03585		T	chemotaxis receiver domain protein CheYIV	YP_002518958.1
NC_011916.1	2481030	Promoter	CCNA_02341		CCNA_02341	151	WT_bam_peak_342	112	1.50744	12.8752	11.225	1.33291e-13	5.95662e-12	CCNA_02341		O	Hsp20 family protein	YP_002517714.1
NC_011916.1	2960715	Promoter	CCNA_02805		CCNA_02805	121	WT_bam_peak_403	112	1.50744	12.8752	11.225	1.33291e-13	5.95662e-12	CCNA_02805		-	hypothetical protein	YP_002518178.2
NC_011916.1	3098120	Promoter	CCNA_02937		CCNA_02937	80	WT_bam_peak_424	112	1.50744	12.8752	11.225	1.33291e-13	5.95662e-12	CCNA_02937			hypothetical protein	YP_002518310.1
NC_011916.1	3830024	Promoter	CCNA_03668		CCNA_03668	-47	WT_bam_peak_550	115	1.50257	13.2162	11.5581	6.07855e-14	2.7663e-12	CCNA_03668			hypothetical protein	YP_002519041.1
NC_011916.1	369139	Promoter	CCNA_00352		CCNA_00352	16	WT_bam_peak_72	126	1.50028	14.3429	12.6592	4.54046e-15	2.1918e-13	CCNA_00352		P	integral membrane protein	YP_002515727.1
NC_011916.1	1919637	Promoter	CCNA_01792		CCNA_01792	-17	WT_bam_peak_298	108	1.499	12.5117	10.8715	3.07822e-13	1.34431e-11	CCNA_01792		J	LSU ribosomal protein L32P	YP_002517165.1
NC_011916.1	3519281	Promoter	pal		CCNA_03337	-75	WT_bam_peak_490	114	1.49877	13.0757	11.42	8.4004e-14	3.80189e-12	CCNA_03337		M	peptidoglycan-associated lipoprotein pal	YP_002518709.1
NC_011916.1	278113	Promoter	CCNA_00265		CCNA_00265	96	WT_bam_peak_60	119	1.49396	13.6488	11.98	2.24492e-14	1.04713e-12	CCNA_00265		F	AMP nucleosidase	YP_002515640.1
NC_011916.1	1548555	Promoter	ihfA		CCNA_01433	-8	WT_bam_peak_270	111	1.49227	12.8361	11.1882	1.45848e-13	6.48336e-12	CCNA_01433		K	integration host factor alpha-subunit	YP_002516806.1
NC_011916.1	3869451	Promoter	ihfB		CCNA_03701	37	WT_bam_peak_558	125	1.49208	14.2278	12.5459	5.91834e-15	2.84512e-13	CCNA_03701		K	integration host factor beta subunit	YP_002519074.1
NC_011916.1	3434889	Promoter	CCNA_03265		CCNA_03265	-65	WT_bam_peak_475	119	1.49031	13.5681	11.9017	2.70334e-14	1.25401e-12	CCNA_03265		T	CBS pair-family sensor histidine kinase/receiver domain protein	YP_002518638.2
NC_011916.1	3841326	Exon (urtA/urtA, exon 1 of 1)	urtA		CCNA_03680	1422	WT_bam_peak_554	115	1.48672	13.2439	11.5839	5.70296e-14	2.60675e-12	CCNA_03680		E	aminopeptidase N	YP_002519053.1
NC_011916.1	640939	Promoter	CCNA_00604		CCNA_00604	808	WT_bam_peak_131	109	1.48645	12.6223	10.9801	2.38616e-13	1.04689e-11	CCNA_00604		S	RDD family membrane protein	YP_002515977.1
NC_011916.1	1512368	Promoter	sdpB		CCNA_01393	45	WT_bam_peak_264	103	1.48633	11.9754	10.3497	1.05828e-12	4.46992e-11	CCNA_01393		M	soluble lytic murein transglycosylase SdpB	YP_002516766.2
NC_011916.1	864923	Promoter	cydA		CCNA_00800	94	WT_bam_peak_178	106	1.48365	12.2465	10.6145	5.66892e-13	2.42941e-11	CCNA_00800		C	cytochrome bd-type quinol oxidase, subunit 1 cydA	YP_002516173.1
NC_011916.1	83984	Promoter	CCNA_00079		CCNA_00079	-91	WT_bam_peak_20	118	1.47989	13.5192	11.8536	3.02552e-14	1.40088e-12	CCNA_00079		K	MerR-family transcriptional regulator	YP_002515454.1
NC_011916.1	1983371	Promoter	qoxA		CCNA_01851	410	WT_bam_peak_304	105	1.47881	12.1636	10.533	6.8612e-13	2.93089e-11	CCNA_01851		C	quinol cytochrome oxidase polypeptide II	YP_002517224.1
NC_011916.1	2936714	Promoter	CCNA_02779		CCNA_02779	-57	WT_bam_peak_398	114	1.4788	13.1476	11.4907	7.11869e-14	3.23073e-12	CCNA_02779		S	alpha/beta hydrolase domain protein	YP_002518152.2
NC_011916.1	282061	Promoter	dnaX		CCNA_00268	-69	WT_bam_peak_61	111	1.47836	12.7732	11.1265	1.68578e-13	7.47309e-12	CCNA_00268		L	DNA polymerase III subunit gamma/tau	YP_002515643.2
NC_011916.1	416795	Promoter	CCNA_00398		CCNA_00398	-31	WT_bam_peak_82	100	1.47788	11.6239	10.008	2.37739e-12	9.81748e-11	CCNA_00398		-	hypothetical protein	YP_002515773.2
NC_011916.1	471485	Promoter	nhaA		CCNA_00459	-57	WT_bam_peak_91	100	1.47788	11.6239	10.008	2.37739e-12	9.81748e-11	CCNA_00459		P	Na+/H+ antiporter nhaA	YP_002515834.1
NC_011916.1	3976575	Promoter	creS		CCNA_03813	-40	WT_bam_peak_583	113	1.47706	12.9907	11.3382	1.02164e-13	4.58987e-12	CCNA_03813		D	intermediate filament-like cell shape determinant creS	YP_002519186.1
NC_011916.1	3931472	Promoter	CCNA_03762		CCNA_03762	-110	WT_bam_peak_572	116	1.47434	13.3263	11.6649	4.71737e-14	2.16322e-12	CCNA_03762			acetolactate synthase-related protein	YP_002519135.1
NC_011916.1	3921834	Promoter	CCNA_03752		CCNA_03752	148	WT_bam_peak_568	114	1.47288	13.0925	11.4366	8.08165e-14	3.65932e-12	CCNA_03752		M	UTP-glucose-1-phosphate uridylyltransferase	YP_002519125.3
NC_011916.1	3629395	Promoter	gcvT		CCNA_03465	-145	WT_bam_peak_517	108	1.47257	12.4957	10.8575	3.19374e-13	1.38835e-11	CCNA_03465		E	glycine cleavage system aminomethyltransferase GcvT	YP_002518838.1
NC_011916.1	2147247	Promoter	CCNA_02000		CCNA_02000	-113	WT_bam_peak_313	96	1.46944	11.2773	9.67135	5.2808e-12	2.13133e-10	CCNA_02000		J	SSU ribosomal protein S2P	YP_002517373.1
NC_011916.1	3442051	Promoter	CCNA_03274		CCNA_03274	704	WT_bam_peak_476	104	1.46936	12.028	10.4015	9.37562e-13	3.96735e-11	CCNA_03274			hypothetical protein	YP_002518646.1
NC_011916.1	3800947	Promoter	CCNA_03641		CCNA_03641	74	WT_bam_peak_548	100	1.4679	11.6865	10.0695	2.05826e-12	8.52119e-11	CCNA_03641		C	succinate dehydrogenase iron-sulfur protein	YP_002519014.1
NC_011916.1	3666475	Promoter	pdeA		CCNA_03507	-62	WT_bam_peak_525	102	1.46701	11.8851	10.263	1.30287e-12	5.45758e-11	CCNA_03507		T	GGDEF/EAL phosphodiesterase PdeA	YP_002518880.1
NC_011916.1	1171107	Promoter	rsaFa		CCNA_01067	-45	WT_bam_peak_226	97	1.46642	11.4049	9.79667	3.93641e-12	1.59709e-10	CCNA_01067		MU	type I secretion outer membrane protein RsaFa	YP_002516440.1
NC_011916.1	172976	Promoter	CCNA_00163		CCNA_00163	12	WT_bam_peak_38	135	1.46566	15.2606	13.556	5.48782e-16	2.77971e-14	CCNA_00163		D	exopolysaccharide transport family protein	YP_002515538.1
NC_011916.1	2404368	Promoter	CCNA_03965		CCNA_03965	45	WT_bam_peak_335	95	1.46522	11.1058	9.50502	7.83791e-12	3.12594e-10	CCNA_03965			hypothetical protein	YP_009020537.1
NC_011916.1	2793451	Promoter	CCNA_02640		CCNA_02640	64	WT_bam_peak_383	93	1.46099	10.9355	9.34012	1.16011e-11	4.56962e-10	CCNA_02640		M	phospho-N-acetylmuramoyl-pentapeptide- transferase	YP_002518013.1
NC_011916.1	658425	Exon (CCNA_00615/CCNA_00615, exon 1 of 1)	CCNA_00615		CCNA_00615	1438	WT_bam_peak_135	97	1.46093	11.3843	9.77643	4.12762e-12	1.67329e-10	CCNA_00615		P	TonB-dependent receptor	YP_002515988.1
NC_011916.1	3522728	Promoter	tolQ		CCNA_03341	44	WT_bam_peak_491	94	1.46051	11.0037	9.407	9.91517e-12	3.91742e-10	CCNA_03341		U	TolQ protein	YP_002518713.1
NC_011916.1	3596557	Promoter	CCNA_03433		CCNA_03433	-16	WT_bam_peak_510	100	1.46002	11.6616	10.045	2.17972e-12	9.01571e-11	CCNA_03433		S	YcaQ-family winged helix DNA-binding protein	YP_002518806.1
NC_011916.1	3557300	Promoter	CCNA_03384		CCNA_03384	87	WT_bam_peak_499	95	1.45874	11.1119	9.51092	7.72859e-12	3.08376e-10	CCNA_03384		J	LSU ribosomal protein L31P	YP_002518757.1
NC_011916.1	2168613	Promoter	CCNA_02021		CCNA_02021	-315	WT_bam_peak_315	93	1.4586	10.9113	9.31839	1.22659e-11	4.80408e-10	CCNA_02021		C	hypothetical protein	YP_002517394.1
NC_011916.1	3136450	Promoter	CCNA_02981		CCNA_02981	-26	WT_bam_peak_432	91	1.45677	10.7665	9.1764	1.71199e-11	6.66193e-10	CCNA_02981		K	AsnC-family transcriptional regulator	YP_002518354.2
NC_011916.1	827300	Promoter	CCNA_00772		CCNA_00772	-61	WT_bam_peak_172	91	1.45293	10.7761	9.18591	1.67456e-11	6.51763e-10	CCNA_00772			hypothetical protein	YP_002516145.2
NC_011916.1	734999	Promoter	CCNA_00678		CCNA_00678	8	WT_bam_peak_151	90	1.45255	10.5987	9.0141	2.51942e-11	9.68055e-10	CCNA_00678		J	LSU ribosomal protein L11P	YP_002516051.1
NC_011916.1	1244996	Promoter	CCNA_01140		CCNA_01140	-97	WT_bam_peak_240	90	1.45242	10.6766	9.09052	2.10572e-11	8.11858e-10	CCNA_01140		T	PAS-containing EAL phosphodiesterase	YP_002516513.2
NC_011916.1	3617432	Promoter	CCNA_03453		CCNA_03453	-91	WT_bam_peak_513	98	1.4514	11.4885	9.87682	3.24713e-12	1.32794e-10	CCNA_03453		K	AcrR-family transcriptional regulator	YP_002518826.2
NC_011916.1	917165	Promoter	relB-1		CCNA_00845	97	WT_bam_peak_189	96	1.45114	11.2881	9.68194	5.1511e-12	2.07998e-10	CCNA_00845			antitoxin protein relB-1	YP_002516218.1
NC_011916.1	1637775	Promoter	fljJ		CCNA_01530	-66	WT_bam_peak_280	93	1.44926	10.9507	9.35506	1.12021e-11	4.41509e-10	CCNA_01530		N	flagellin FljJ	YP_002516903.1
NC_011916.1	3994401	Promoter	CCNA_03829		CCNA_03829	-66	WT_bam_peak_585	104	1.44802	12.0932	10.4656	8.06863e-13	3.42295e-11	CCNA_03829			hypothetical protein	YP_002519202.2
NC_011916.1	1144952	Promoter	CCNA_01048		CCNA_01048	-154	WT_bam_peak_219	88	1.44673	10.4333	8.85449	3.68723e-11	1.39801e-09	CCNA_01048			hypothetical protein	YP_002516421.1
NC_011916.1	3538739	Promoter	CCNA_03360		CCNA_03360	80	WT_bam_peak_495	98	1.44595	11.4784	9.86685	3.32353e-12	1.35878e-10	CCNA_03360		G	fructose-bisphosphate aldolase class II	YP_002518732.1
NC_011916.1	1870789	Promoter	CCNA_01742		CCNA_01742	-19	WT_bam_peak_292	86	1.4441	10.2667	8.69338	5.41128e-11	2.02591e-09	CCNA_01742			hypothetical protein	YP_002517115.1
NC_011916.1	220903	Promoter	CCNA_00206		CCNA_00206	-28	WT_bam_peak_46	97	1.44279	11.3097	9.70313	4.90117e-12	1.98093e-10	CCNA_00206		I	succinyl-CoA:3-ketoacid-coenzyme A transferase subunit A	YP_002515581.1
NC_011916.1	552242	Promoter	CCNA_00537		CCNA_00537	227	WT_bam_peak_117	102	1.44235	11.8478	10.2262	1.41971e-12	5.94019e-11	CCNA_00537		K	DNA-directed RNA polymerase beta' chain	YP_002515910.1
NC_011916.1	651758	Promoter	CCNA_00611		CCNA_00611	415	WT_bam_peak_134	89	1.4423	10.499	8.91877	3.16957e-11	1.20567e-09	CCNA_00611		V	beta-lactamase	YP_002515984.2
NC_011916.1	3217437	Promoter	CCNA_03065		CCNA_03065	498	WT_bam_peak_442	94	1.44223	10.9989	9.40228	1.00254e-11	3.96023e-10	CCNA_03065		C	cytochrome c family protein	YP_002518438.1
NC_011916.1	906926	Promoter	CCNA_R0204		CCNA_R0204	-44	WT_bam_peak_188	83	1.43566	9.93973	8.37798	1.14887e-10	4.18813e-09	CCNA_R0204
NC_011916.1	1628292	Promoter	CCNA_01519		CCNA_01519	2	WT_bam_peak_278	83	1.43566	9.93973	8.37798	1.14887e-10	4.18813e-09	CCNA_01519		T	universal stress protein family	YP_002516892.2
NC_011916.1	1203724	Promoter	CCNA_01097		CCNA_01097	44	WT_bam_peak_232	83	1.4326	9.94332	8.38148	1.13941e-10	4.15451e-09	CCNA_01097		J	LSU ribosomal protein L20P	YP_002516470.1
NC_011916.1	3876987	Promoter	CCNA_03710		CCNA_03710	-4	WT_bam_peak_562	102	1.43223	11.8427	10.2212	1.43648e-12	6.00897e-11	CCNA_03710		G	nitrogen regulatory IIA protein	YP_002519083.3
NC_011916.1	3924381	Promoter	fzlA		CCNA_03754	-5	WT_bam_peak_570	95	1.43044	11.1399	9.5384	7.24603e-12	2.89468e-10	CCNA_03754		O	FtsZ-binding protein FzlA	YP_002519127.2
NC_011916.1	568808	Promoter	CCNA_00551		CCNA_00551	-108	WT_bam_peak_121	80	1.42721	9.61771	8.06725	2.41152e-10	8.56545e-09	CCNA_00551		K	hypothetical protein	YP_002515924.1
NC_011916.1	697310	Promoter	nrtD		CCNA_00647	-332	WT_bam_peak_143	80	1.42721	9.61771	8.06725	2.41152e-10	8.56545e-09	CCNA_00647		P	nitrate transport ATP-binding protein nrtD	YP_002516020.1
NC_011916.1	3097186	Promoter	CCNA_02935		CCNA_02935	-15	WT_bam_peak_423	80	1.42721	9.61771	8.06725	2.41152e-10	8.56545e-09	CCNA_02935		T	methyl-accepting chemotaxis protein	YP_002518308.2
NC_011916.1	3954119	Promoter	CCNA_03787		CCNA_03787	-24	WT_bam_peak_577	99	1.42693	11.5841	9.9707	2.60555e-12	1.06979e-10	CCNA_03787			heme exporter protein D CcmD	YP_002519160.1
NC_011916.1	233343	Promoter	CCNA_00216		CCNA_00216	519	WT_bam_peak_50	86	1.42531	10.2045	8.63491	6.24453e-11	2.31787e-09	CCNA_00216		I	YdeM-like hot dog superfamily protein	YP_002515591.1
NC_011916.1	2744358	Promoter	CCNA_02596		CCNA_02596	-18	WT_bam_peak_371	80	1.42374	9.63087	8.08012	2.33954e-10	8.31534e-09	CCNA_02596		J	SSU ribosomal protein S4P	YP_002517969.1
NC_011916.1	2788146	Promoter	CCNA_02637		CCNA_02637	53	WT_bam_peak_381	79	1.42299	9.45857	7.91367	3.4788e-10	1.21992e-08	CCNA_02637		T	PAS-family sensor histidine kinase	YP_002518010.1
NC_011916.1	2934274	Promoter	CCNA_02775		CCNA_02775	199	WT_bam_peak_397	80	1.4217	9.58985	8.04188	2.57128e-10	9.08071e-09	CCNA_02775			hypothetical protein	YP_002518148.1
NC_011916.1	1541376	Promoter	hppA		CCNA_01425	-33	WT_bam_peak_267	81	1.42159	9.73358	8.18055	1.8468e-10	6.59857e-09	CCNA_01425		C	K(+)-insensitive pyrophosphate energized proton pump	YP_002516798.1
NC_011916.1	3566513	Promoter	CCNA_03395		CCNA_03395	84	WT_bam_peak_502	85	1.42126	10.0905	8.52533	8.11895e-11	2.98312e-09	CCNA_03395		T	two-component receiver domain protein	YP_002518768.1
NC_011916.1	1741772	Promoter	CCNA_01621		CCNA_01621	85	WT_bam_peak_287	77	1.41877	9.30068	7.76134	5.00403e-10	1.73245e-08	CCNA_01621		K	DNA-directed RNA polymerase omega chain	YP_002516994.1
NC_011916.1	2979739	Promoter	CCNA_03979		CCNA_03979	49	WT_bam_peak_407	77	1.41877	9.30068	7.76134	5.00403e-10	1.73245e-08	CCNA_03979			hypothetical protein	YP_009020551.1
NC_011916.1	804986	Promoter	tipF		CCNA_00747	-33	WT_bam_peak_164	82	1.41864	9.83134	8.27414	1.47455e-10	5.31937e-09	CCNA_00747		T	cyclic-di-GMP phosphodiesterase, flagellum assembly factor TipF	YP_002516120.1
NC_011916.1	3547225	Promoter	CCNA_03371		CCNA_03371	-21	WT_bam_peak_496	82	1.41546	9.773	8.21899	1.68655e-10	6.03963e-09	CCNA_03371		P	bacterioferritin	YP_002518744.1
NC_011916.1	101839	Promoter	CCNA_00089		CCNA_00089	56	WT_bam_peak_23	89	1.41534	10.5354	8.95431	2.91474e-11	1.11094e-09	CCNA_00089		T	MHYT/PAS-family GGDEF/EAL protein	YP_002515464.1
NC_011916.1	556361	Promoter	CCNA_00538		CCNA_00538	-63	WT_bam_peak_118	97	1.41512	11.3638	9.75623	4.32713e-12	1.75295e-10	CCNA_00538		T	methyl-accepting chemotaxis protein	YP_002515911.1
NC_011916.1	1436572	Promoter	rplN		CCNA_01316	36	WT_bam_peak_257	93	1.41478	10.9208	9.3278	1.20005e-11	4.70111e-10	CCNA_01316		J	LSU ribosomal protein L14P	YP_002516689.1
NC_011916.1	2072507	Promoter	CCNA_01925		CCNA_01925	-81	WT_bam_peak_308	76	1.41454	9.14405	7.6105	7.17712e-10	2.45188e-08	CCNA_01925		C	coniferyl aldehyde dehydrogenase	YP_002517298.1
NC_011916.1	3873632	Promoter	CCNA_03704		CCNA_03704	4	WT_bam_peak_560	93	1.41106	10.9917	9.3952	1.0193e-11	4.02532e-10	CCNA_03704		E	3-phosphoshikimate 1-carboxyvinyltransferase	YP_002519077.1
NC_011916.1	2889201	Promoter	CCNA_R0063		CCNA_R0063	25	WT_bam_peak_391	75	1.40987	9.06867	7.53893	8.53749e-10	2.89115e-08	CCNA_R0063
NC_011916.1	1121932	Promoter	CCNA_01033		CCNA_01033	-65	WT_bam_peak_213	77	1.40948	9.2442	7.70829	5.69902e-10	1.95754e-08	CCNA_01033		PT	FecR family protein	YP_002516406.1
NC_011916.1	1191135	Promoter	CCNA_01085		CCNA_01085	-23	WT_bam_peak_230	105	1.40843	12.1694	10.5387	6.77018e-13	2.89268e-11	CCNA_01085		H	DNA-cytosine methyltransferase	YP_002516458.1
NC_011916.1	52192	Promoter	metK		CCNA_00048	-67	WT_bam_peak_14	95	1.408	11.1292	9.52794	7.42677e-12	2.96524e-10	CCNA_00048		H	S-adenosylmethionine synthetase	YP_002515423.1
NC_011916.1	1945896	Promoter	hfq		CCNA_01819	-66	WT_bam_peak_300	73	1.4061	8.83458	7.31218	1.46359e-09	4.87326e-08	CCNA_01819		J	RNA-binding protein, Hfq family	YP_002517192.1
NC_011916.1	807503	Downstream (<=300bp)	CCNA_00750		CCNA_00750	1118	WT_bam_peak_165	80	1.40583	9.58999	8.042	2.57045e-10	9.07821e-09	CCNA_00750		K	FeaR-family transcriptional regulator	YP_002516123.2
NC_011916.1	4006103	Exon (CCNA_03839/CCNA_03839, exon 1 of 1)	CCNA_03840		CCNA_03840	1692	WT_bam_peak_587	90	1.40278	10.6733	9.08735	2.12178e-11	8.17805e-10	CCNA_03840		C	succinyl-CoA:coenzyme A transferase	YP_002519213.1
NC_011916.1	3066856	Exon (CCNA_02910/CCNA_02910, exon 1 of 1)	CCNA_02909		CCNA_02909	2056	WT_bam_peak_419	71	1.40188	8.68174	7.16517	2.08094e-09	6.83644e-08	CCNA_02909		S	tetratricopeptide repeat-containing 2OG-Fe(II) oxygenase	YP_002518282.2
NC_011916.1	2560077	Promoter	CCNA_R0163		CCNA_R0163	-35	WT_bam_peak_349	74	1.40184	9.02271	7.49395	9.49052e-10	3.20664e-08	CCNA_R0163
NC_011916.1	255273	Promoter	CCNA_00240		CCNA_00240	-45	WT_bam_peak_55	84	1.40102	10.0172	8.4539	9.6117e-11	3.51641e-09	CCNA_00240		G	PTS system, IIA component	YP_002515615.1
NC_011916.1	3671896	Promoter	coxC		CCNA_03513	-50	WT_bam_peak_527	86	1.39957	10.2353	8.66482	5.81701e-11	2.16362e-09	CCNA_03513		C	cytochrome c oxidase subunit III coxC	YP_002518886.1
NC_011916.1	3582521	Promoter	CCNA_03414		CCNA_03414	-166	WT_bam_peak_507	74	1.39773	9.02612	7.49728	9.41629e-10	3.18215e-08	CCNA_03414		C	Re/Si-specific NAD(P)(+) transhydrogenase subunit alpha	YP_002518787.1
NC_011916.1	1051277	Promoter	CCNA_00974		CCNA_00974	-111	WT_bam_peak_204	70	1.39765	8.53017	7.01942	2.95005e-09	9.56269e-08	CCNA_00974		P	TonB-dependent outer membrane receptor	YP_002516347.1
NC_011916.1	2445788	Promoter	zitP		CCNA_02298	-26	WT_bam_peak_338	70	1.39765	8.53017	7.01942	2.95005e-09	9.56269e-08	CCNA_02298		S	zinc-finger pilus regulatory protein ZitP	YP_002517671.2
NC_011916.1	2482619	Promoter	CCNA_02342		CCNA_02342	62	WT_bam_peak_343	70	1.39765	8.53017	7.01942	2.95005e-09	9.56269e-08	CCNA_02342		S	pentapeptide repeat-containing protein	YP_002517715.1
NC_011916.1	3285770	Promoter	CCNA_03986		CCNA_03986	65	WT_bam_peak_451	70	1.39765	8.53017	7.01942	2.95005e-09	9.56269e-08	CCNA_03986			hypothetical protein	YP_009020558.1
NC_011916.1	57972	Promoter	CCNA_00054		CCNA_00054	39	WT_bam_peak_16	81	1.39511	9.69481	8.14264	2.01925e-10	7.20046e-09	CCNA_00054		J	tRNA 2-methylthioadenosine synthase	YP_002515429.1
NC_011916.1	2745252	Promoter	CCNA_02598		CCNA_02598	22	WT_bam_peak_372	71	1.39411	8.66576	7.15157	2.15894e-09	7.05391e-08	CCNA_02598		S	toxin protein relE2	YP_002517971.3
NC_011916.1	827	Promoter	CCNA_00002		CCNA_00002	-277	WT_bam_peak_1	68	1.39343	8.37987	6.87495	4.16994e-09	1.33367e-07	CCNA_00002		D	Maf-family nucleoside triphosphate pyrophosphatase	YP_002515377.1
NC_011916.1	720401	Promoter	CCNA_R0010		CCNA_R0010	40	WT_bam_peak_148	68	1.39343	8.37987	6.87495	4.16994e-09	1.33367e-07	CCNA_R0010
NC_011916.1	2997154	Promoter	parE3		CCNA_02843	98	WT_bam_peak_410	68	1.39343	8.37987	6.87495	4.16994e-09	1.33367e-07	CCNA_02843		D	type II toxin-antitoxin system toxin protein parE3	YP_002518216.1
NC_011916.1	260917	Promoter	spdS		CCNA_00248	-3	WT_bam_peak_57	80	1.39281	9.63559	8.08472	2.31425e-10	8.22773e-09	CCNA_00248		T	sensor histidine protein kinase SpdS	YP_002515623.1
NC_011916.1	529121	Promoter	metE		CCNA_00515	-203	WT_bam_peak_112	70	1.39115	8.55162	7.04026	2.80789e-09	9.11465e-08	CCNA_00515		E	5-methyltetrahydropteroyltriglutamate-- homocysteine methyltransferase	YP_002515888.1
NC_011916.1	106292	Promoter	hfsJ		CCNA_00094	-62	WT_bam_peak_25	74	1.3893	8.92746	7.40285	1.18179e-09	3.95503e-08	CCNA_00094		M	WecG/TagA-family glycosyltransferase HfsJ	YP_002515469.1
NC_011916.1	617772	Promoter	CCNA_00588		CCNA_00588	168	WT_bam_peak_127	67	1.38921	8.23085	6.73181	5.87692e-09	1.85434e-07	CCNA_00588			SapA domain protein	YP_002515961.1
NC_011916.1	2167899	Promoter	nuoI		CCNA_02020	-72	WT_bam_peak_314	67	1.38768	8.22816	6.7313	5.91344e-09	1.85652e-07	CCNA_02020		C	NADH-quinone oxidoreductase chain I	YP_002517393.2
NC_011916.1	3361612	Promoter	CCNA_03200		CCNA_03200	22	WT_bam_peak_460	72	1.3876	8.76411	7.24551	1.72143e-09	5.68185e-08	CCNA_03200		T	hybrid sensor histidine kinase/receiver domain protein	YP_002518573.1
NC_011916.1	3730238	Promoter	CCNA_03574		CCNA_03574	-96	WT_bam_peak_537	67	1.38484	8.20662	6.71038	6.21413e-09	1.94814e-07	CCNA_03574		P	TonB-dependent receptor	YP_002518947.2
NC_011916.1	3533036	Promoter	CCNA_R0077		CCNA_R0077	31	WT_bam_peak_493	80	1.38371	9.6326	8.08182	2.33024e-10	8.28285e-09	CCNA_R0077
NC_011916.1	136811	Promoter	CCNA_00127		CCNA_00127	0	WT_bam_peak_31	75	1.38259	9.08712	7.55694	8.18239e-10	2.7737e-08	CCNA_00127		S	KTSC domain protein	YP_002515502.1
NC_011916.1	3320712	Promoter	CCNA_03164		CCNA_03164	19	WT_bam_peak_455	64	1.38076	7.93664	6.44968	1.15707e-08	3.55075e-07	CCNA_03164		U	protein translocase subunit secA	YP_002518537.1
NC_011916.1	4019036	Promoter	CCNA_03854		CCNA_03854	329	WT_bam_peak_590	78	1.37815	9.36954	7.82872	4.27032e-10	1.48347e-08	CCNA_03854		E	phosphoribosyl-ATP pyrophosphatase	YP_002519227.1
NC_011916.1	3568619	Promoter	CCNA_03397		CCNA_03397	221	WT_bam_peak_503	71	1.37758	8.62793	7.11474	2.35543e-09	7.67821e-08	CCNA_03397		S	DUF465 domain-containing protein	YP_002518770.2
NC_011916.1	793111	Promoter	bamF		CCNA_00735	-81	WT_bam_peak_162	61	1.37232	7.64757	6.17243	2.25128e-08	6.72311e-07	CCNA_00735		S	beta-barrel assembly machine (BAM) protein BamF	YP_002516108.1
NC_011916.1	3661436	Promoter	CCNA_03503		CCNA_03503	18	WT_bam_peak_523	63	1.37232	7.87019	6.38718	1.34837e-08	4.10034e-07	CCNA_03503		S	polyisoprenoid-binding protein	YP_002518876.1
NC_011916.1	158601	Promoter	CCNA_00148		CCNA_00148	55	WT_bam_peak_34	67	1.37073	8.28386	6.78335	5.20164e-09	1.64683e-07	CCNA_00148		S	hypothetical protein	YP_002515523.1
NC_011916.1	4014935	Promoter	CCNA_03849		CCNA_03849	-30	WT_bam_peak_589	70	1.36922	8.5542	7.04277	2.79126e-09	9.06212e-08	CCNA_03849		G	fructokinase	YP_002519222.2
NC_011916.1	163344	Promoter	CCNA_00155		CCNA_00155	-69	WT_bam_peak_35	70	1.36894	8.52518	7.01658	2.98415e-09	9.62543e-08	CCNA_00155		L	DNA polymerase III, beta chain	YP_002515530.1
NC_011916.1	3605940	Promoter	CCNA_03444		CCNA_03444	-83	WT_bam_peak_511	60	1.3681	7.50497	6.03597	3.1263e-08	9.20513e-07	CCNA_03444		P	TonB-dependent receptor	YP_002518817.1
NC_011916.1	215303	Promoter	CCNA_00200		CCNA_00200	-48	WT_bam_peak_45	72	1.36806	8.75308	7.23477	1.76571e-09	5.82412e-08	CCNA_00200		C	2OG-Fe(II) oxygenase superfamily protein	YP_002515575.3
NC_011916.1	49994	Promoter	CCNA_00046		CCNA_00046	37	WT_bam_peak_13	80	1.36562	9.58857	8.04063	2.57887e-10	9.10689e-09	CCNA_00046		-	hypothetical protein	YP_002515421.1
NC_011916.1	2647915	Promoter	sdpC		CCNA_02498	-108	WT_bam_peak_359	59	1.36387	7.36367	5.90099	4.32843e-08	1.25606e-06	CCNA_02498		M	soluble lytic transglycosylase SdpC	YP_002517871.1
NC_011916.1	2772505	Promoter	ftsZ		CCNA_02623	600	WT_bam_peak_378	59	1.36299	7.41612	5.95177	3.83601e-08	1.11745e-06	CCNA_02623		D	cell division protein FtsZ	YP_002517996.1
NC_011916.1	535073	Promoter	CCNA_00519		CCNA_00519	-106	WT_bam_peak_113	61	1.36108	7.63049	6.15818	2.34159e-08	6.94736e-07	CCNA_00519		-	hypothetical protein	YP_002515892.1
NC_011916.1	287370	Promoter	CCNA_00274		CCNA_00274	-266	WT_bam_peak_63	57	1.35965	7.22366	5.76729	5.97503e-08	1.70887e-06	CCNA_00274			hypothetical protein	YP_002515649.1
NC_011916.1	2237675	Promoter	CCNA_02088		CCNA_02088	45	WT_bam_peak_325	57	1.35965	7.22366	5.76729	5.97503e-08	1.70887e-06	CCNA_02088		S	iron-sulfur cluster insertion protein ErpA	YP_002517461.1
NC_011916.1	396709	Promoter	CCNA_00379		CCNA_00379	-69	WT_bam_peak_77	58	1.35874	7.35038	5.8904	4.46293e-08	1.28706e-06	CCNA_00379		O	thiol:disulfide interchange protein dsbA	YP_002515754.1
NC_011916.1	2175942	Promoter	CCNA_02030		CCNA_02030	-31	WT_bam_peak_316	57	1.35586	7.24779	5.79065	5.6521e-08	1.61938e-06	CCNA_02030		-	hypothetical protein	YP_002517403.1
NC_011916.1	884417	Promoter	CCNA_00822		CCNA_00822	-112	WT_bam_peak_182	56	1.35543	7.08496	5.63481	8.22318e-08	2.31841e-06	CCNA_00822		-	hypothetical protein	YP_002516195.2
NC_011916.1	1224398	Promoter	CCNA_01120		CCNA_01120	-77	WT_bam_peak_236	56	1.35543	7.08496	5.63481	8.22318e-08	2.31841e-06	CCNA_01120			hypothetical protein	YP_002516493.2
NC_011916.1	271557	Promoter	CCNA_00257		CCNA_00257	10	WT_bam_peak_59	63	1.35433	7.80141	6.32018	1.57976e-08	4.78432e-07	CCNA_00257		H	adenosylhomocysteinase	YP_002515632.1
NC_011916.1	540139	Promoter	CCNA_00527		CCNA_00527	-18	WT_bam_peak_114	62	1.35361	7.68579	6.20949	2.06163e-08	6.1732e-07	CCNA_00527		S	hypothetical protein	YP_002515900.1
NC_011916.1	118245	Promoter	CCNA_00107		CCNA_00107	212	WT_bam_peak_28	61	1.35311	7.61455	6.14261	2.42913e-08	7.20095e-07	CCNA_00107		S	Trm112p-like protein	YP_002515482.1
NC_011916.1	839779	Promoter	CCNA_00778		CCNA_00778	-1	WT_bam_peak_173	59	1.35292	7.44175	5.97665	3.61618e-08	1.05524e-06	CCNA_00778		T	GTP-binding protein TypA/BipA	YP_002516151.1
NC_011916.1	3744816	Promoter	nepR		CCNA_03590	-70	WT_bam_peak_540	61	1.35248	7.61347	6.14156	2.43517e-08	7.21838e-07	CCNA_03590		-	anti-sigma factor NepR	YP_002518963.2
NC_011916.1	426337	Promoter	CCNA_00413		CCNA_00413	-42	WT_bam_peak_83	55	1.35121	6.94756	5.5039	1.12834e-07	3.13401e-06	CCNA_00413		H	poly(A) polymerase/tRNA-nucleotidyltransferase	YP_002515788.4
NC_011916.1	867830	Promoter	CCNA_00803		CCNA_00803	-24	WT_bam_peak_179	61	1.34987	7.64274	6.17003	2.27646e-08	6.76036e-07	CCNA_00803		NT	chemotaxis protein cheW	YP_002516176.2
NC_011916.1	596415	Promoter	CCNA_00574		CCNA_00574	-325	WT_bam_peak_125	53	1.34698	6.81147	5.37414	1.54358e-07	4.22532e-06	CCNA_00574		G	alpha-N-acetylglucosaminidase	YP_002515947.1
NC_011916.1	227026	Promoter	aguA		CCNA_00211	-660	WT_bam_peak_49	57	1.34651	7.2495	5.79229	5.62989e-08	1.61328e-06	CCNA_00211		E	Agmatine/peptidylarginine deiminase	YP_002515586.2
NC_011916.1	954045	Promoter	CCNA_00875		CCNA_00875	-121	WT_bam_peak_196	52	1.34276	6.67668	5.2457	2.10533e-07	5.67937e-06	CCNA_00875		U	Flp/Fap pilin component protein	YP_002516248.1
NC_011916.1	1837634	Promoter	CCNA_01705		CCNA_01705	-68	WT_bam_peak_291	52	1.34276	6.67668	5.2457	2.10533e-07	5.67937e-06	CCNA_01705		S	periplasmic 3-ketoglycoside hydrolase	YP_002517078.1
NC_011916.1	2232368	Promoter	CCNA_02081		CCNA_02081	59	WT_bam_peak_324	52	1.34276	6.67668	5.2457	2.10533e-07	5.67937e-06	CCNA_02081		U	Sec-independent protein translocase protein tatB	YP_002517454.1
NC_011916.1	2469254	Promoter	CCNA_02326		CCNA_02326	-35	WT_bam_peak_340	52	1.34276	6.67668	5.2457	2.10533e-07	5.67937e-06	CCNA_02326		E	aspartate aminotransferase family protein	YP_002517699.1
NC_011916.1	522346	Promoter	CCNA_00507		CCNA_00507	105	WT_bam_peak_111	60	1.33688	7.51441	6.04511	3.05907e-08	9.01343e-07	CCNA_00507		P	cytochrome c1	YP_002515880.1
NC_011916.1	3834253	Promoter	skaH		CCNA_03675	-43	WT_bam_peak_552	55	1.33623	6.96178	5.51768	1.09199e-07	3.03613e-06	CCNA_03675		T	PAS-family sensor histidine kinase SkaH	YP_002519048.1
NC_011916.1	1166144	Promoter	CCNA_01062		CCNA_01062	-126	WT_bam_peak_225	50	1.33442	6.44796	5.02889	3.56484e-07	9.35643e-06	CCNA_01062		H	GDP-mannose 4,6 dehydratase	YP_002516435.1
NC_011916.1	1733383	Promoter	mreB		CCNA_01612	66	WT_bam_peak_286	49	1.33432	6.41107	4.99319	3.88088e-07	1.0158e-05	CCNA_01612		D	rod shape-determining protein MreB	YP_002516985.1
NC_011916.1	2676598	Promoter	CCNA_02528		CCNA_02528	25	WT_bam_peak_363	49	1.33432	6.41107	4.99319	3.88088e-07	1.0158e-05	CCNA_02528		I	PlsY-like acyl-phosphate glycerol 3-phosphate acyltransferase	YP_002517901.1
NC_011916.1	2696182	Promoter	divK		CCNA_02547	136	WT_bam_peak_366	49	1.33432	6.41107	4.99319	3.88088e-07	1.0158e-05	CCNA_02547		T	response regulator receiver protein DivK	YP_002517920.1
NC_011916.1	2750311	Promoter	CCNA_02604		CCNA_02604	8	WT_bam_peak_374	49	1.33432	6.41107	4.99319	3.88088e-07	1.0158e-05	CCNA_02604		N	host cell attachment protein	YP_002517977.1
NC_011916.1	3702105	Promoter	CCNA_03545		CCNA_03545	28	WT_bam_peak_533	56	1.33314	7.1074	5.6566	7.80908e-08	2.20496e-06	CCNA_03545		J	ribosome silencing factor	YP_002518918.2
NC_011916.1	3897086	Promoter	CCNA_03728		CCNA_03728	-80	WT_bam_peak_564	54	1.3324	6.89954	5.45945	1.26026e-07	3.47176e-06	CCNA_03728			hypothetical protein	YP_002519101.3
NC_011916.1	1575347	Promoter	ccoN		CCNA_01467	635	WT_bam_peak_276	48	1.33009	6.28023	4.86897	5.2453e-07	1.35217e-05	CCNA_01467		C	cytochrome cbb3 oxidase subunit I ccoN	YP_002516840.1
NC_011916.1	3671311	Promoter	CCNA_03512		CCNA_03512	-511	WT_bam_peak_526	57	1.32887	7.19265	5.73936	6.41727e-08	1.82238e-06	CCNA_03512		S	DUF983 domain-containing protein	YP_002518885.1
NC_011916.1	507798	Promoter	CCNA_00490		CCNA_00490	-40	WT_bam_peak_105	52	1.32806	6.68882	5.25743	2.04729e-07	5.52803e-06	CCNA_00490		S	hypothetical protein	YP_002515863.2
NC_011916.1	509591	Promoter	CCNA_00491		CCNA_00491	-83	WT_bam_peak_106	54	1.32669	6.92768	5.48667	1.18119e-07	3.26084e-06	CCNA_00491		H	GTP cyclohydrolase I	YP_002515864.1
NC_011916.1	3516062	Promoter	ftsH		CCNA_03334	332	WT_bam_peak_489	50	1.32617	6.42117	5.00298	3.79167e-07	9.93162e-06	CCNA_03334		O	cell division protein FtsH	YP_002518706.1
NC_011916.1	1094401	Promoter	CCNA_R0023		CCNA_R0023	126	WT_bam_peak_209	47	1.32587	6.15073	4.74606	7.06757e-07	1.79449e-05	CCNA_R0023
NC_011916.1	3104032	Promoter	CCNA_02944		CCNA_02944	82	WT_bam_peak_426	47	1.32587	6.15073	4.74606	7.06757e-07	1.79449e-05	CCNA_02944			hypothetical protein	YP_002518317.1
NC_011916.1	3000299	Promoter	CCNA_02846		CCNA_02846	-77	WT_bam_peak_411	50	1.32415	6.42956	5.01111	3.71912e-07	9.74743e-06	CCNA_02846		O	DegP/HtrA-family serine protease	YP_002518219.1
NC_011916.1	3560335	Promoter	CCNA_03387		CCNA_03387	878	WT_bam_peak_500	47	1.32367	6.17318	4.7677	6.71151e-07	1.70726e-05	CCNA_03387		M	aspartate racemase	YP_002518760.2
NC_011916.1	29365	Promoter	cckO		CCNA_00026	38	WT_bam_peak_7	57	1.32285	7.24455	5.78752	5.69443e-08	1.6311e-06	CCNA_00026		T	PAS-family sensor histidine kinase CckO	YP_002515401.1
NC_011916.1	3945436	Promoter	CCNA_03779		CCNA_03779	450	WT_bam_peak_574	56	1.3228	7.0507	5.60379	8.89816e-08	2.49006e-06	CCNA_03779		S	DUF2794 domain-containing protein	YP_002519152.1
NC_011916.1	1233461	Promoter	fliQ		CCNA_01129	-43	WT_bam_peak_238	46	1.32165	6.02255	4.62474	9.49402e-07	2.37279e-05	CCNA_01129		N	flagellar biosynthesis protein FliQ	YP_002516502.1
NC_011916.1	2775673	Promoter	ftsQ		CCNA_02625	68	WT_bam_peak_380	46	1.32165	6.02255	4.62474	9.49402e-07	2.37279e-05	CCNA_02625		D	cell division protein FtsQ	YP_002517998.1
NC_011916.1	2899861	Promoter	CCNA_03974		CCNA_03974	35	WT_bam_peak_394	46	1.32165	6.02255	4.62474	9.49402e-07	2.37279e-05	CCNA_03974			hypothetical protein	YP_009020546.1
NC_011916.1	3213009	Promoter	CCNA_03061		CCNA_03061	0	WT_bam_peak_440	49	1.32135	6.33468	4.92175	4.62722e-07	1.19743e-05	CCNA_03061		IQ	SDR family dehydrogenase, group 9	YP_002518434.1
NC_011916.1	35565	Promoter	CCNA_03912		CCNA_03912	102	WT_bam_peak_9	57	1.31824	7.25249	5.7952	5.59126e-08	1.60251e-06	CCNA_03912			hypothetical protein	YP_009020483.1
NC_011916.1	1004973	Promoter	CCNA_00928		CCNA_00928	129	WT_bam_peak_202	45	1.31743	5.8957	4.50472	1.27145e-06	3.1281e-05	CCNA_00928		K	GntR family transcriptional regulator	YP_002516301.2
NC_011916.1	1261302	Promoter	CCNA_01156		CCNA_01156	-584	WT_bam_peak_243	45	1.31743	5.8957	4.50472	1.27145e-06	3.1281e-05	CCNA_01156		-	sulfotransferase family protein	YP_002516529.1
NC_011916.1	3168398	Promoter	CCNA_03014		CCNA_03014	60	WT_bam_peak_436	45	1.31743	5.8957	4.50472	1.27145e-06	3.1281e-05	CCNA_03014			hypothetical protein	YP_002518387.1
NC_011916.1	3321440	Promoter	CCNA_03164		CCNA_03164	747	WT_bam_peak_456	45	1.31743	5.8957	4.50472	1.27145e-06	3.1281e-05	CCNA_03164		U	protein translocase subunit secA	YP_002518537.1
NC_011916.1	3968775	Promoter	hfsK		CCNA_03803	17	WT_bam_peak_580	51	1.31681	6.56724	5.14203	2.70869e-07	7.21058e-06	CCNA_03803		M	GNAT-family holdfast biogenesis protein HfsK	YP_002519176.1
NC_011916.1	116961	Promoter	CCNA_00106		CCNA_00106	127	WT_bam_peak_27	48	1.31472	6.3047	4.89265	4.95793e-07	1.28041e-05	CCNA_00106		CH	2-polyprenyl-6-methoxyphenol hydroxylase	YP_002515481.1
NC_011916.1	3131307	Promoter	CCNA_02976		CCNA_02976	531	WT_bam_peak_431	44	1.31459	5.8372	4.45039	1.45479e-06	3.54495e-05	CCNA_02976		NT	MCP-signal associated domain protein	YP_002518349.2
NC_011916.1	482287	Promoter	CCNA_00468		CCNA_00468	-354	WT_bam_peak_97	107	1.31453	12.3985	10.762	3.99485e-13	1.72982e-11	CCNA_00468			UDP glucuronic acid epimerase-related protein	YP_002515841.1
NC_011916.1	111322	Promoter	CCNA_00100		CCNA_00100	316	WT_bam_peak_26	45	1.31427	5.92143	4.52955	1.19831e-06	2.95427e-05	CCNA_00100		G	Ribulose-5-phosphate 3-epimerase	YP_002515475.2
NC_011916.1	2824940	Promoter	CCNA_02672		CCNA_02672	181	WT_bam_peak_387	43	1.3132	5.77018	4.38575	1.69754e-06	4.11386e-05	CCNA_02672			hypothetical protein	YP_002518045.1
NC_011916.1	521281	Promoter	CCNA_00506		CCNA_00506	326	WT_bam_peak_110	51	1.31282	6.61708	5.19033	2.41502e-07	6.45164e-06	CCNA_00506		C	cytochrome b	YP_002515879.1
NC_011916.1	11526	Promoter	mutS		CCNA_00012	59	WT_bam_peak_5	53	1.3118	6.73809	5.30509	1.82772e-07	4.95348e-06	CCNA_00012		L	DNA mismatch repair protein MutS	YP_002515387.1
NC_011916.1	270194	Promoter	CCNA_00256		CCNA_00256	-137	WT_bam_peak_58	49	1.31102	6.41146	4.99356	3.87739e-07	1.01494e-05	CCNA_00256		H	pyridoxine kinase	YP_002515631.1
NC_011916.1	3397507	Promoter	CCNA_03988		CCNA_03988	139	WT_bam_peak_466	42	1.30898	5.646	4.2682	2.25944e-06	5.39262e-05	CCNA_03988			hypothetical protein	YP_009020560.1
NC_011916.1	1445154	Promoter	rplQ		CCNA_01332	-321	WT_bam_peak_259	47	1.30858	6.17511	4.76956	6.68175e-07	1.69997e-05	CCNA_01332		J	LSU ribosomal protein L17P	YP_002516705.1
NC_011916.1	3551019	Promoter	CCNA_03378		CCNA_03378	178	WT_bam_peak_497	44	1.30544	5.86521	4.47753	1.36392e-06	3.3302e-05	CCNA_03378		G	SuhB-family inositol monophosphatase protein	YP_002518751.2
NC_011916.1	3683363	Promoter	CCNA_03525		CCNA_03525	-11	WT_bam_peak_530	44	1.30519	5.87304	4.4851	1.33955e-06	3.27265e-05	CCNA_03525			hypothetical protein	YP_002518898.1
NC_011916.1	464149	Promoter	CCNA_R0006		CCNA_R0006	-605	WT_bam_peak_90	41	1.30476	5.52316	4.15223	2.99806e-06	7.0432e-05	CCNA_R0006
NC_011916.1	565483	Promoter	CCNA_00547		CCNA_00547	-265	WT_bam_peak_120	41	1.30476	5.52316	4.15223	2.99806e-06	7.0432e-05	CCNA_00547		K	PurR-family transcriptional regulator	YP_002515920.2
NC_011916.1	1675591	Promoter	CCNA_01559		CCNA_01559	-369	WT_bam_peak_283	41	1.30476	5.52316	4.15223	2.99806e-06	7.0432e-05	CCNA_01559		IQ	2-deoxy-D-gluconate 3-dehydrogenase	YP_002516932.1
NC_011916.1	2753960	Promoter	CCNA_02607		CCNA_02607	38	WT_bam_peak_375	41	1.30476	5.52316	4.15223	2.99806e-06	7.0432e-05	CCNA_02607		C	isocitrate dehydrogenase	YP_002517980.1
NC_011916.1	3987180	Promoter	CCNA_R0199		CCNA_R0199	-36	WT_bam_peak_584	48	1.3041	6.20868	4.80203	6.18472e-07	1.5775e-05	CCNA_R0199
NC_011916.1	3654133	Promoter	CCNA_03494		CCNA_03494	58	WT_bam_peak_521	42	1.30306	5.65489	4.27684	2.21366e-06	5.2864e-05	CCNA_03494		S	patatin-like phospholipase	YP_002518867.1
NC_011916.1	622626	Promoter	CCNA_00592		CCNA_00592	245	WT_bam_peak_128	43	1.30212	5.7025	4.32259	1.98381e-06	4.75784e-05	CCNA_00592		S	ferritin superfamily protein	YP_002515965.1
NC_011916.1	3430068	Promoter	CCNA_03260		CCNA_03260	-6	WT_bam_peak_473	45	1.30016	5.9941	4.59964	1.01368e-06	2.51397e-05	CCNA_03260		H	queuosine biosynthesis protein QueD	YP_002518633.1
NC_011916.1	130669	Promoter	CCNA_00118		CCNA_00118	923	WT_bam_peak_29	45	1.2992	5.93824	4.54564	1.15282e-06	2.84682e-05	CCNA_00118		O	O-linked N-acetylglucosamine transferase, SPINDLY family	YP_002515493.1
NC_011916.1	323185	Promoter	ctpA		CCNA_00308	161	WT_bam_peak_67	41	1.29671	5.51672	4.14825	3.04285e-06	7.10804e-05	CCNA_00308		T	protein tyrosine phosphatase CtpA	YP_002515683.1
NC_011916.1	611296	Promoter	CCNA_00582		CCNA_00582	96	WT_bam_peak_126	39	1.29631	5.2815	3.92441	5.22998e-06	0.000119012	CCNA_00582		S	hypothetical protein	YP_002515955.3
NC_011916.1	967701	Promoter	CCNA_00889		CCNA_00889	55	WT_bam_peak_198	39	1.29631	5.2815	3.92441	5.22998e-06	0.000119012	CCNA_00889		S	NTF2-family protein	YP_002516262.2
NC_011916.1	2423643	Promoter	CCNA_02270		CCNA_02270	-38	WT_bam_peak_337	39	1.29631	5.2815	3.92441	5.22998e-06	0.000119012	CCNA_02270		K	MarR-family transcriptional regulator	YP_002517643.1
NC_011916.1	3180084	Promoter	CCNA_03024		CCNA_03024	113	WT_bam_peak_437	39	1.29631	5.2815	3.92441	5.22998e-06	0.000119012	CCNA_03024		E	branched-chain amino acid aminotransferase	YP_002518397.1
NC_011916.1	3370166	Promoter	CCNA_03207		CCNA_03207	414	WT_bam_peak_462	39	1.29631	5.2815	3.92441	5.22998e-06	0.000119012	CCNA_03207		S	DUF72 domain-containing protein	YP_002518580.1
NC_011916.1	432971	Promoter	CCNA_00422		CCNA_00422	117	WT_bam_peak_84	48	1.29602	6.28124	4.86993	5.23311e-07	1.34918e-05	CCNA_00422		IQ	SDR pteridine reductase	YP_002515797.1
NC_011916.1	512200	Promoter	CCNA_00495		CCNA_00495	120	WT_bam_peak_107	45	1.29463	5.89293	4.50423	1.27959e-06	3.13163e-05	CCNA_00495		S	putative membrane protein insertion efficiency factor YidD	YP_002515868.1
NC_011916.1	85041	Promoter	CCNA_00081		CCNA_00081	-69	WT_bam_peak_21	45	1.29311	5.93204	4.53972	1.16939e-06	2.88589e-05	CCNA_00081			hypothetical protein	YP_002515456.1
NC_011916.1	171718	Promoter	CCNA_00162		CCNA_00162	69	WT_bam_peak_37	53	1.29276	6.81075	5.37414	1.54614e-07	4.22532e-06	CCNA_00162		S	beta-barrel type 2 porin	YP_002515537.1
NC_011916.1	250468	Promoter	CCNA_00235		CCNA_00235	80	WT_bam_peak_54	42	1.29231	5.66252	4.28419	2.1751e-06	5.19769e-05	CCNA_00235			hypothetical protein	YP_002515610.1
NC_011916.1	812418	Promoter	CCNA_00753		CCNA_00753	19	WT_bam_peak_167	40	1.29148	5.42126	4.05636	3.79088e-06	8.78294e-05	CCNA_00753		C	lysine 2,3-aminomutase	YP_002516126.2
NC_011916.1	2977729	Promoter	CCNA_R0174		CCNA_R0174	280	WT_bam_peak_406	42	1.29083	5.62198	4.24737	2.38792e-06	5.65757e-05	CCNA_R0174
NC_011916.1	3747391	Promoter	CCNA_03593		CCNA_03593	378	WT_bam_peak_541	40	1.29077	5.42979	4.06457	3.71715e-06	8.61847e-05	CCNA_03593		F	ferritin-like superfamily protein	YP_002518966.1
NC_011916.1	3565625	Promoter	dgcA		CCNA_03394	52	WT_bam_peak_501	39	1.28847	5.32909	3.97018	4.68716e-06	0.000107108	CCNA_03394		T	GGDEF diguanylate cyclase DgcA	YP_002518767.1
NC_011916.1	225881	Promoter	CCNA_00210		CCNA_00210	766	WT_bam_peak_48	41	1.28837	5.50088	4.13302	3.15588e-06	7.36173e-05	CCNA_00210		P	TonB-dependent receptor	YP_002515585.2
NC_011916.1	3551920	Promoter	CCNA_03379		CCNA_03379	-55	WT_bam_peak_498	39	1.28828	5.25699	3.90339	5.53363e-06	0.000124914	CCNA_03379		K	Cro/CI family transcriptional regulator	YP_002518752.1
NC_011916.1	2226978	Promoter	dipM		CCNA_02075	-97	WT_bam_peak_322	37	1.28787	5.04524	3.70238	9.01073e-06	0.000198436	CCNA_02075		M	peptidoglycan binding endopeptidase DipM	YP_002517448.1
NC_011916.1	2473945	Promoter	cleC		CCNA_02332	-18	WT_bam_peak_341	37	1.28787	5.04524	3.70238	9.01073e-06	0.000198436	CCNA_02332		T	single domain receiver protein CleC	YP_002517705.1
NC_011916.1	180127	Promoter	CCNA_00168		CCNA_00168	-78	WT_bam_peak_40	52	1.28638	6.64859	5.2209	2.246e-07	6.01312e-06	CCNA_00168		M	polysaccharide export protein	YP_002515543.2
NC_011916.1	3467987	Promoter	CCNA_03297		CCNA_03297	-24	WT_bam_peak_481	38	1.28634	5.16739	3.81723	6.80158e-06	0.000152325	CCNA_03297		-	hypothetical protein	YP_002518669.1
NC_011916.1	398660	Exon (ccrM/ccrM, exon 1 of 1)	ccrM		CCNA_00382	1053	WT_bam_peak_78	38	1.28498	5.15939	3.81211	6.92803e-06	0.000154131	CCNA_00382		L	adenine-specific methyltransferase ccrM	YP_002515757.1
NC_011916.1	3664125	Promoter	CCNA_03506		CCNA_03506	35	WT_bam_peak_524	37	1.28377	5.12881	3.78262	7.43344e-06	0.000164961	CCNA_03506		K	putative transcriptional regulator	YP_002518879.1
NC_011916.1	61733	Promoter	CCNA_00060		CCNA_00060	30	WT_bam_peak_18	41	1.28366	5.54397	4.17221	2.85779e-06	6.72651e-05	CCNA_00060		O	mitochondrial-type Fe-S cluster assembly protein NFU	YP_002515435.1
NC_011916.1	733524	Promoter	CCNA_00675		CCNA_00675	-29	WT_bam_peak_150	35	1.28365	4.92914	3.59361	1.17723e-05	0.000254912	CCNA_00675		S	VapC-like PIN domain ribonuclease	YP_002516048.1
NC_011916.1	1136793	Promoter	CCNA_01041		CCNA_01041	-89	WT_bam_peak_216	35	1.28365	4.92914	3.59361	1.17723e-05	0.000254912	CCNA_01041			hypothetical protein	YP_002516414.1
NC_011916.1	1237940	Promoter	CCNA_01133		CCNA_01133	458	WT_bam_peak_239	35	1.28365	4.92914	3.59361	1.17723e-05	0.000254912	CCNA_01133		S	hypothetical protein	YP_002516506.1
NC_011916.1	3790622	Promoter	CCNA_03636		CCNA_03636	92	WT_bam_peak_545	35	1.28365	4.92914	3.59361	1.17723e-05	0.000254912	CCNA_03636		H	biotin synthase	YP_002519009.1
NC_011916.1	480473	Promoter	CCNA_00467		CCNA_00467	34	WT_bam_peak_96	86	1.28286	10.186	8.6168	6.51628e-11	2.41657e-09	CCNA_00467			oligosaccharide translocase/flippase	YP_002515840.1
NC_011916.1	4039251	Promoter	rho		CCNA_03876	615	WT_bam_peak_595	46	1.28122	6.09196	4.6918	8.0917e-07	2.03329e-05	CCNA_03876		K	transcription termination factor rho	YP_002519249.4
NC_011916.1	665845	Promoter	CCNA_00621		CCNA_00621	756	WT_bam_peak_137	38	1.28033	5.19571	3.84462	6.37221e-06	0.000143014	CCNA_00621		-	hypothetical protein	YP_002515994.1
NC_011916.1	131180	Promoter	CCNA_00119		CCNA_00119	-797	WT_bam_peak_30	39	1.27638	5.25576	3.90224	5.54932e-06	0.000125245	CCNA_00119		S	S-adenosylmethionine-dependent methyltransferase	YP_002515494.1
NC_011916.1	3238589	Promoter	CCNA_03089		CCNA_03089	650	WT_bam_peak_445	34	1.27556	4.74716	3.42415	1.78995e-05	0.000376574	CCNA_03089		S	YecT-family protein	YP_002518462.1
NC_011916.1	1145655	Promoter	CCNA_01049		CCNA_01049	-17	WT_bam_peak_220	33	1.2752	4.70101	3.38003	1.99063e-05	0.000416841	CCNA_01049		-	hypothetical protein	YP_002516422.1
NC_011916.1	400316	Promoter	CCNA_00383		CCNA_00383	171	WT_bam_peak_79	35	1.27047	4.83175	3.5027	1.47316e-05	0.000314268	CCNA_00383		L	ribonuclease HII	YP_002515758.1
NC_011916.1	3917668	Promoter	CCNA_03747		CCNA_03747	449	WT_bam_peak_567	37	1.2697	5.04098	3.70113	9.09955e-06	0.000199008	CCNA_03747		M	glycosyltransferase family 2 protein	YP_002519120.1
NC_011916.1	3650826	Promoter	CCNA_03490		CCNA_03490	-8	WT_bam_peak_520	33	1.26817	4.67866	3.36142	2.09575e-05	0.000435091	CCNA_03490			hypothetical protein	YP_002518863.1
NC_011916.1	3350	Promoter	dnaQ		CCNA_00005	160	WT_bam_peak_3	36	1.26663	4.94868	3.61234	1.12543e-05	0.000244152	CCNA_00005		L	DNA polymerase III, epsilon chain	YP_002515380.1
NC_011916.1	3997853	Promoter	CCNA_03832		CCNA_03832	485	WT_bam_peak_586	38	1.2655	5.1881	3.83726	6.48485e-06	0.000145459	CCNA_03832		K	TetR-family transcriptional regulator	YP_002519205.1
NC_011916.1	3616141	Promoter	CCNA_03451		CCNA_03451	-60	WT_bam_peak_512	33	1.26462	4.65124	3.33501	2.23234e-05	0.00046237	CCNA_03451			hypothetical protein	YP_002518824.2
NC_011916.1	825887	Promoter	CCNA_00770		CCNA_00770	159	WT_bam_peak_171	32	1.26433	4.52732	3.21928	2.96948e-05	0.000603559	CCNA_00770		K	TetR family transcriptional regulator	YP_002516143.1
NC_011916.1	3638857	Promoter	CCNA_03472		CCNA_03472	157	WT_bam_peak_519	32	1.26417	4.60521	3.29091	2.48193e-05	0.000511788	CCNA_03472			hypothetical protein	YP_002518845.1
NC_011916.1	3684057	Promoter	CCNA_03525		CCNA_03525	-705	WT_bam_peak_531	33	1.26351	4.63562	3.31999	2.31409e-05	0.000478641	CCNA_03525			hypothetical protein	YP_002518898.1
NC_011916.1	919185	Exon (putA/putA, exon 1 of 1)	putA		CCNA_00846	1205	WT_bam_peak_190	32	1.26218	4.57983	3.26966	2.6313e-05	0.000537452	CCNA_00846		C	proline dehydrogenase/delta-1-pyrroline-5-carboxylate dehydrogenase PutA	YP_002516219.1
NC_011916.1	710330	Promoter	CCNA_00655		CCNA_00655	-20	WT_bam_peak_145	33	1.26195	4.63183	3.31634	2.33437e-05	0.000482681	CCNA_00655		-	hypothetical protein	YP_002516028.1
NC_011916.1	3592379	Promoter	CCNA_03426		CCNA_03426	-64	WT_bam_peak_508	32	1.2577	4.56096	3.2516	2.74815e-05	0.000560273	CCNA_03426			MarR family repressor protein	YP_002518799.2
NC_011916.1	3922758	Promoter	CCNA_03753		CCNA_03753	951	WT_bam_peak_569	33	1.25629	4.69223	3.37443	2.03128e-05	0.00042225	CCNA_03753		C	epoxyqueuosine reductase	YP_002519126.1
NC_011916.1	3256342	Promoter	CCNA_03105		CCNA_03105	136	WT_bam_peak_448	30	1.25589	4.32824	3.03506	4.69635e-05	0.000922444	CCNA_03105		O	DnaJ domain protein	YP_002518478.1
NC_011916.1	3109434	Promoter	flmE		CCNA_02949	188	WT_bam_peak_427	28	1.25409	4.15462	2.87303	7.00455e-05	0.00133958	CCNA_02949		J	S-adenosylmethionine-dependent methyltransferase related protein	YP_002518322.1
NC_011916.1	1982614	Promoter	qoxB		CCNA_01850	87	WT_bam_peak_303	30	1.25284	4.31144	3.01914	4.88158e-05	0.000956886	CCNA_01850		C	quinol cytochrome oxidase polypeptide I	YP_002517223.1
NC_011916.1	3401868	Promoter	CCNA_03236		CCNA_03236	116	WT_bam_peak_467	29	1.25232	4.20169	2.91781	6.28507e-05	0.00120834	CCNA_03236		P	spermidine/putrescine transport system permease protein potC	YP_002518609.1
NC_011916.1	1544818	Promoter	bamE		CCNA_01427	122	WT_bam_peak_269	29	1.25226	4.27592	2.9853	5.29761e-05	0.00103443	CCNA_01427		J	beta-barrel assembly machine (BAM) protein BamE	YP_002516800.1
NC_011916.1	3839580	Promoter	CCNA_03679		CCNA_03679	-416	WT_bam_peak_553	31	1.2504	4.44578	3.14436	3.58278e-05	0.0007172	CCNA_03679		Q	PaaI thioesterase family protein	YP_002519052.1
NC_011916.1	4007796	Promoter	CCNA_03840		CCNA_03840	-1	WT_bam_peak_588	34	1.2485	4.73492	3.41243	1.84111e-05	0.000386874	CCNA_03840		C	succinyl-CoA:coenzyme A transferase	YP_002519213.1
NC_011916.1	3704136	Promoter	CCNA_03548		CCNA_03548	-127	WT_bam_peak_534	31	1.24819	4.49634	3.18973	3.18904e-05	0.000646056	CCNA_03548		M	S41 family peptidase	YP_002518921.1
NC_011916.1	500180	Promoter	CCNA_00483		CCNA_00483	44	WT_bam_peak_104	29	1.24757	4.18753	2.90433	6.49337e-05	0.00124644	CCNA_00483		S	Zn-dependent hydrolase, glyoxalase II family	YP_002515856.1
NC_011916.1	61087	Promoter	CCNA_00059		CCNA_00059	34	WT_bam_peak_17	31	1.24723	4.48237	3.17646	3.29329e-05	0.000666101	CCNA_00059		C	malonic semialdehyde reductase	YP_002515434.1
NC_011916.1	3866624	Promoter	CCNA_R0197		CCNA_R0197	108	WT_bam_peak_557	30	1.24586	4.32379	3.03083	4.74471e-05	0.000931472	CCNA_R0197
NC_011916.1	375693	Promoter	CCNA_00358		CCNA_00358	143	WT_bam_peak_74	28	1.24475	4.09102	2.81575	8.10924e-05	0.00152845	CCNA_00358		I	delta 3,5-delta2,4-dienoyl-CoA isomerase precursor	YP_002515733.1
NC_011916.1	2535	Promoter	CCNA_00004		CCNA_00004	-24	WT_bam_peak_2	27	1.24453	3.98302	2.71606	0.000103987	0.00192283	CCNA_00004		H	dephospho-CoA kinase	YP_002515379.1
NC_011916.1	3969557	Promoter	CCNA_03804		CCNA_03804	730	WT_bam_peak_581	29	1.23846	4.19322	2.90976	6.40885e-05	0.00123095	CCNA_03804		K	DUF2218 domain-containing protein	YP_002519177.3
NC_011916.1	2764663	Promoter	CCNA_02615		CCNA_02615	-584	WT_bam_peak_376	24	1.2372	3.74228	2.49468	0.000181017	0.00320125	CCNA_02615		Q	homogentisate 1,2-dioxygenase	YP_002517988.1
NC_011916.1	2980487	Promoter	CCNA_02825		CCNA_02825	-99	WT_bam_peak_408	24	1.2372	3.74228	2.49468	0.000181017	0.00320125	CCNA_02825		L	transposase	YP_002518198.1
NC_011916.1	1123137	Promoter	CCNA_R0128		CCNA_R0128	-66	WT_bam_peak_214	26	1.23617	3.87584	2.61778	0.000133094	0.00241113	CCNA_R0128
NC_011916.1	283972	Promoter	CCNA_00269		CCNA_00269	-130	WT_bam_peak_62	24	1.23598	3.71608	2.47314	0.000192274	0.00336403	CCNA_00269		S	YbaB/EbfC-family DNA-binding protein	YP_002515644.1
NC_011916.1	454749	Promoter	cheE		CCNA_00450	-109	WT_bam_peak_87	30	1.23475	4.30386	3.01192	4.96752e-05	0.000972926	CCNA_00450		-	cheE protein	YP_002515825.1
NC_011916.1	214293	Promoter	CCNA_00200		CCNA_00200	962	WT_bam_peak_44	29	1.23462	4.25274	2.96647	5.58805e-05	0.00108026	CCNA_00200		C	2OG-Fe(II) oxygenase superfamily protein	YP_002515575.3
NC_011916.1	1162939	Promoter	rsaD		CCNA_01060	-77	WT_bam_peak_224	26	1.23376	3.88866	2.62995	0.000129223	0.0023445	CCNA_01060		V	type I protein secretion ATP-binding protein RsaD	YP_002516433.1
NC_011916.1	477882	Promoter	CCNA_00465		CCNA_00465	-39	WT_bam_peak_94	56	1.23293	7.0526	5.60563	8.85931e-08	2.47953e-06	CCNA_00465		M	UDP-galactopyranose mutase	YP_002515838.3
NC_011916.1	3955306	Promoter	CCNA_03790		CCNA_03790	-18	WT_bam_peak_578	28	1.23129	4.17808	2.89535	6.63621e-05	0.00127248	CCNA_03790			hypothetical protein	YP_002519163.1
NC_011916.1	3654983	Promoter	CCNA_03495		CCNA_03495	77	WT_bam_peak_522	24	1.23062	3.70514	2.46289	0.000197179	0.00344437	CCNA_03495		IQ	D-beta-hydroxybutyrate dehydrogenase	YP_002518868.1
NC_011916.1	3672500	Promoter	ctaG		CCNA_03514	66	WT_bam_peak_528	28	1.22997	4.16338	2.88135	6.86468e-05	0.00131417	CCNA_03514		O	cytochrome c oxidase assembly protein ctaG	YP_002518887.3
NC_011916.1	3947192	Promoter	CCNA_03780		CCNA_03780	-43	WT_bam_peak_575	27	1.22777	4.01735	2.74866	9.60838e-05	0.00178377	CCNA_03780		S	thioredoxin-like protein	YP_002519153.2
NC_011916.1	236027	Promoter	CCNA_00218		CCNA_00218	850	WT_bam_peak_51	25	1.22772	3.77006	2.52093	0.000169801	0.00301349	CCNA_00218		S	hypothetical protein	YP_002515593.2
NC_011916.1	2183558	Promoter	lon		CCNA_02037	-87	WT_bam_peak_318	23	1.22752	3.55539	2.32482	0.000278362	0.00473347	CCNA_02037		O	ATP-dependent endopeptidase Lon	YP_002517410.1
NC_011916.1	822748	Promoter	CCNA_00764		CCNA_00764	149	WT_bam_peak_169	23	1.22651	3.60672	2.3731	0.000247332	0.00423545	CCNA_00764		C	electron transfer flavoprotein beta subunit	YP_002516137.1
NC_011916.1	38625	Promoter	CCNA_00034		CCNA_00034	-145	WT_bam_peak_10	28	1.22587	4.12326	2.84635	7.52905e-05	0.00142446	CCNA_00034		J	SSU ribosomal protein S15P	YP_002515409.1
NC_011916.1	2792886	Promoter	murD		CCNA_02639	-498	WT_bam_peak_382	22	1.22453	3.44759	2.22615	0.000356788	0.00594087	CCNA_02639		M	UDP-N-acetylmuramoylalanine--D-glutamate ligase	YP_002518012.1
NC_011916.1	1406770	Promoter	spmY		CCNA_01280	128	WT_bam_peak_254	21	1.22031	3.35215	2.13927	0.000444478	0.00725655	CCNA_01280		S	cell development regulator SpmY	YP_002516653.1
NC_011916.1	3833344	Promoter	CCNA_03672		CCNA_03672	-178	WT_bam_peak_551	23	1.21914	3.5262	2.30033	0.000297715	0.00500807	CCNA_03672		C	superoxide dismutase	YP_002519045.1
NC_011916.1	3815866	Promoter	CCNA_03910		CCNA_03910	220	WT_bam_peak_549	22	1.21908	3.48194	2.25853	0.000329655	0.00551404	CCNA_03910			hypothetical protein	YP_008877629.1
NC_011916.1	140859	Promoter	CCNA_00130		CCNA_00130	59	WT_bam_peak_32	23	1.21616	3.62066	2.38628	0.000239519	0.00410885	CCNA_00130		P	Kup system potassium uptake protein	YP_002515505.1
NC_011916.1	3637113	Promoter	CCNA_03469		CCNA_03469	-308	WT_bam_peak_518	21	1.21418	3.38552	2.17068	0.000411604	0.00675025	CCNA_03469		J	arginyl-tRNA synthetase	YP_002518842.1
NC_011916.1	1146336	Promoter	CCNA_01050		CCNA_01050	53	WT_bam_peak_221	19	1.21186	3.16547	1.97029	0.000683172	0.010708	CCNA_01050		S	ABC transporter ATP-binding protein	YP_002516423.1
NC_011916.1	237829	Promoter	CCNA_00221		CCNA_00221	307	WT_bam_peak_52	21	1.21132	3.41376	2.19739	0.000385691	0.00634761	CCNA_00221		-	hypothetical protein	YP_002515596.2
NC_011916.1	3572379	Promoter	CCNA_03403		CCNA_03403	97	WT_bam_peak_504	19	1.19503	3.11497	1.92617	0.000767414	0.011853	CCNA_03403		S	DUF1192 family protein	YP_002518776.1
NC_011916.1	3843666	Promoter	urtP		CCNA_03681	-20	WT_bam_peak_555	17	1.19201	2.91976	1.75031	0.00120293	0.0177701	CCNA_03681		V	ABC transporter ATP-binding protein	YP_002519054.1
NC_011916.1	3732389	Promoter	CCNA_03576		CCNA_03576	-460	WT_bam_peak_538	16	1.19043	2.75857	1.60771	0.00174353	0.0246769	CCNA_03576			hypothetical protein	YP_002518949.1
