# Supplementary material for: An ancestral transmembrane transcription factor couples cell envelope regulation and the SOS response in Caulobacter crescentus
Source: PLoS Genet. 2026 Jul 15;22(7):e1011986. doi: 10.1371/journal.pgen.1011986 (PMC13384398; doi:10.1371/journal.pgen.1011986)
Supplement: S3 Dataset — (XLSX) [file pgen.1011986.s003.xlsx]

## Sheet: Fig 1C
Figure 1. The higBA toxin-antitoxin system has a transcription factor closely associated with it.
Source data for panel 1C
		Test mRNA levels normalised to control transcript rpoD
Strain	mRNA	Rep 1	Rep 2	Rep 3	Rep 4
NA1000	higB	10.6865	0.145936	1.81439	3.3
LexA		0.453317	18.8668	12.0953	12.05
HigA		0.092162	5.18051	8.96351	11.05
higBA		6.79007e-05	0.0014352		0.01
lexAhigBA		0.000330855	0.000121011	0.000615551	0.00012
NA1000	higX	2.40957	0.598477	1.30828	0.14
LexA		0.0428068	1.65543	2.02394	0.17
HigA		0.00478064	0.64877	1.70145	0.12
higBA		0.00766057	0.562607		0.03
lexAhigBA			12.5817	21.6739	30

## Sheet: Fig 2B
Figure 2. Translational reporter constructs show that higB, higA and higX are independently regulated.
Source data for panel 2B
	PhigBA-lacZ transcriptional reporter activity (Miller units)
Strain	Rep 1	Rep 2	Rep 3	Rep 4
NA1000	3617.49	5121.21	3779.67
∆lexA	11465.6	14877.6	8235.29
∆higX	4681.82	4923.63	3923.73
∆higBA	11185.5	12259.3	8240.99
∆higBAX	10760.2	10960.8	7674.42
∆lexA∆higBA	15865.2	14585.6	12103.9	15412.1
∆lexA∆higBAX	10357.3	7971.63	5706.9	7734.38

## Sheet: Fig 2C
Figure 2. Translational reporter constructs show that higB, higA and higX are independently regulated.
Source data for Fig 2C
		PhigBA-lacZ transcriptional reporter activity (Miller units)
Strain	Plasmid	rep 1	rep 2	rep 3
NA1000	pMT335	2682.54	2559.14	3328.67
	pMT335-higX	1351.78	2247.71	2304.42
ΔlexA	pMT335	6866.67	6517.65	6723.65
	pMT335-higX	5083.33	5747.13	6373.87
ΔhigBA	pMT335	11522.9	10565.5	11172.4
	pMT335-higX	7382.08	6327.43	6995.88

## Sheet: Fig 2D
Figure 2. Translational reporter constructs show that higB, higA and higX are independently regulated.
Source data for panel 2b
	PhigB-higB::lacZ translational reporter activity (Miller units)
Strain	Rep 1	Rep 2	Rep 3
NA1000	11.911	13.429	13.313
ΔlexA	385.989	325.951	316.032
ΔhigBA	29.009	31.92	30.233
ΔhigX	12.214	13.325	13.655
ΔhigBAX	28.776	32.825	28.423
ΔlexA ΔhigBA	550.503	375.668	615.197
ΔlexA ΔhigBAX	346.592	262.364	309.93

## Sheet: Fig 2E
Figure 2. Translational reporter constructs show that higB, higA and higX are independently regulated.
Source data for panel 2d
	PhigC-higC::lacZ translational reporter activity (Miller units)
Strain	Rep 1	Rep 2	Rep 3
NA1000	28.674	27.34	28.736
ΔlexA	36.001	37.565	41.682
ΔhigBA	29.125	28.693	29.307
ΔhigX	29.112	28.816	28.09
ΔhigBAX	28.142	28.866	28.075
ΔlexA ΔhigBA	32.024	34.465	33.063
ΔlexA ΔhigBAX	42.57	38.794	35.461

## Sheet: Fig 3D
Figure 3. The N-terminal region of HigX localizes it to the cell periphery and is required for higBA promoter regulatory activity.
Source data for panel 3D
		PhigBA-lacZ transcriptional reporter activity (Miller units)
Strain	Plasmid	Rep 1	Rep 2	Rep 3
WT	pMT335	2830.56	3862.93	3266
	pMT335-higX	1682.54	2065.31	2050.42
	pMT335-higX-noTM	2841.7	3323.36	3267.2
ΔhigBA	pMT335	7200.77	7317.07	8792.27
	pMT335-higX	5405.41	5402.18	5758.45
	pMT335-higX-noTM	7675.68	7901.85	8185.91

## Sheet: Fig 3E
Figure 3. The N-terminal region of HigX localizes it to the cell periphery and is required for higBA promoter regulatory activity.
Source data for panel 3E
HigC peptide abundances, coefficient of variation (CV %) values and ratios (mutant/WT)
Strain	Mean abundances (raw)	CV (%)	Abundance ratios /WT	p value
ΔhigBA	575.3	3.83	1.126	0.259213
ΔhigX	285.1	5.3	0.558	0.000134059
ΔlexA	733.1	9.99	1.435	0.00181685
ΔlexA ΔhigBA	683	12.42	1.337	0.00772291
WT	510.8	11.14

## Sheet: Fig 5E
Figure 5. Genome-wide analysis of HigX DNA-binding and functional enrichment.
Source data for Fig 5E
	PCCNA_03218 activity (Miller units)
Plasmid:	Rep 1	Rep 2	Rep 3	Rep 4	Rep 5	Rep 6
pMT335	996.732	949.776	1069.4	1196.17	977.444	997.856
pMT335-higX	946.181	999.689	1013.51	1220.25	824.675	1020.41
pMT335-CCNA_03217	88.7032	87.517	99.0772	97.277	83.2791	83.3033

## Sheet: Fig 6E
Figure 6. Forward genetic screening for suppressors of ΔlexA ΔhigBA ciprofloxacin sensitivity reveals cell envelope-related genes.
Source data for Fig 6E
Top panel (CCNA_03248 promoter, activity, Miller units)
	Rep 1	rep2	rep3
pMT335	216.967	250.631	235.73
pMT335-higX	189.769	138.487	136.131
Bottom panel (amiC promoter activity, Miller units)
	Rep 1	rep2	rep3
pMT335	2710.61	2848.36	2677.17
pMT335-higX	2301.96	2466.9	2665.17
